# Supplementary material for: A genome-centric view of the role of the Acropora kenti microbiome in coral health and resilience
Source: Nat Commun. 2024 Apr 4;15:2902. doi: 10.1038/s41467-024-46905-5 (PMC10995205; doi:10.1038/s41467-024-46905-5)
Supplement: Supplementary file 6 — Supplementary Data 3 [file 41467_2024_46905_MOESM6_ESM.xlsx]

## Sheet: TableS3.1
Supplementary Data 3. Identification of DMSP metabolism genes in the 201 MAGs described in this study. Black highlight indicates putatively functional genes identified using GraftM and confirmed using BLASTP against the NCBI database.
ConsensusLineage	Dunk_MAG1	Dunk_MAG10	Dunk_MAG12	Dunk_MAG2	Dunk_MAG4	Dunk_MAG6	Fitzroy_MAG10	Fitzroy_MAG11	Fitzroy_MAG12	Fitzroy_MAG13	Fitzroy_MAG14	Fitzroy_MAG15	Fitzroy_MAG17	Fitzroy_MAG19	Fitzroy_MAG2	Fitzroy_MAG20	Fitzroy_MAG23	Fitzroy_MAG24	Fitzroy_MAG27	Fitzroy_MAG3	Fitzroy_MAG4	Fitzroy_MAG5	Fitzroy_MAG7	Fitzroy_MAG8	Magnetic_MAG1	Magnetic_MAG10	Magnetic_MAG11	Magnetic_MAG13	Magnetic_MAG15	Magnetic_MAG16	Magnetic_MAG17	Magnetic_MAG20	Magnetic_MAG21	Magnetic_MAG22	Magnetic_MAG23	Magnetic_MAG29	Magnetic_MAG3	Magnetic_MAG4	Magnetic_MAG5	Magnetic_MAG7	Pandora_MAG11	Pandora_MAG12	Pandora_MAG13	Pandora_MAG14	Pandora_MAG15	Pandora_MAG16	Pandora_MAG17	Pandora_MAG18	Pandora_MAG19
Root; AMBIGUOUS_sister_group_plus_FUNCTIONAL_dddL_supergroup	0	0	0	0	0	0	0	0	0	0	0	0	0	0	0	0	0	0	0	0	0	0	0	0	0	0	0	0	0	0	0	0	0	0	0	0	0	0	0	0	0	0	0	0	0	0	0	0	0
Root; AMBIGUOUS_sister_group_plus_FUNCTIONAL_dddL_supergroup; FUNCTIONAL_dddL_group	0	0	0	0	0	0	0	0	0	0	0	0	0	0	0	0	0	0	0	0	0	0	0	0	0	0	0	0	0	0	0	0	0	0	0	0	0	0	0	0	0	0	0	0	0	0	0	0	0
Root; FUNCTIONAL_dddD_group	0	0	0	0	2	0	0	0	0	0	0	0	2	0	0	0	0	0	0	0	0	0	1	0	0	1	0	0	0	0	0	0	1	2	0	0	0	0	0	0	1	0	0	0	0	2	0	0	0
Root; FUNCTIONAL_dmdA_group	0	1	0	1	0	0	0	0	0	0	0	0	0	0	0	0	0	1	0	0	0	0	0	0	0	0	1	0	1	0	0	0	0	0	0	0	0	0	0	0	0	0	0	0	0	0	0	0	0
Root; PARALOG_group_annotated_as_ChrR_cupin_like_domain_protein	0	1	0	0	1	0	0	0	0	0	0	0	1	0	0	0	0	0	0	0	0	0	1	0	0	0	0	0	1	0	0	0	0	1	0	0	0	0	0	0	1	0	0	0	0	1	1	0	0
Root; PARALOG_group_annotated_as_putative_peptidases	3	2	2	2	1	2	6	2	4	1	3	2	2	2	3	3	2	2	2	6	6	6	2	2	2	2	2	6	4	2	2	3	1	2	2	3	2	2	1	2	2	5	2	2	2	2	3	2	1
Root; PARALOG_group1_annoated_as_alginate_biosynth_protein_and_cache_domain_protein	2	1	2	1	1	2	1	0	1	1	2	1	3	1	1	0	0	1	1	3	5	0	2	1	1	1	1	4	2	0	0	0	0	3	1	2	1	0	0	2	3	4	2	0	2	3	0	3	1
Root; PARALOG_group1_annotated_as_Acetyl_CoA_oxalate_CoA_transferase	6	7	0	7	0	0	1	0	0	0	6	0	2	0	0	1	0	0	0	1	0	0	0	0	1	0	1	0	0	0	0	1	0	2	0	6	0	0	0	0	0	1	0	0	0	2	0	0	0
Root; PARALOG_group1_annotated_as_aminomethyltransferases	1	6	1	7	1	2	1	0	3	1	1	1	0	2	1	1	0	1	1	12	7	2	1	1	1	2	1	8	2	1	0	1	1	0	1	1	1	1	2	1	1	3	2	2	1	6	5	1	0
Root; PARALOG_group1_annotated_as_dddP_and_putative_peptidase	0	0	0	0	0	0	0	0	0	0	0	0	0	0	0	0	0	0	0	0	0	0	0	0	0	0	0	0	0	0	0	0	0	0	0	0	0	0	0	0	0	0	0	0	0	2	0	0	0
Root; PARALOG_group2_annotated_as_dddD	0	0	0	0	0	0	0	0	0	0	0	0	0	0	0	0	0	0	0	0	0	0	0	0	0	0	0	0	1	0	0	0	0	0	0	0	0	0	0	0	0	0	0	0	0	0	0	0	0
Root; PARALOG_group2_annotated_as_dddW	0	0	0	0	0	0	0	0	0	0	0	0	0	0	0	0	0	0	0	0	0	0	0	0	0	0	0	0	0	1	0	0	0	0	0	0	0	0	0	0	0	0	0	0	0	0	1	0	0
Root; PARALOG_group2_annotated_as_dmdA	0	0	0	0	0	0	0	0	0	0	0	0	0	0	0	0	0	0	0	0	0	0	0	0	0	0	0	0	0	0	0	0	0	0	0	0	0	0	0	0	0	0	0	0	0	0	0	0	0
Root; PARALOG_group3_annotated_as_5_nitrosalicyclic_acid_1_2_dioxygenase	0	0	0	0	0	0	0	0	0	0	0	0	0	0	0	0	0	0	0	0	0	0	0	0	0	0	0	0	0	0	0	0	0	0	0	0	0	0	0	0	0	0	0	0	0	0	0	0	0
Root; PARALOG_group3_annotated_as_dddD	0	0	0	0	0	0	0	0	0	0	0	0	0	0	0	0	0	0	0	0	0	0	0	0	0	0	0	0	0	0	0	0	0	0	0	0	0	0	0	0	0	0	0	0	0	0	0	0	0
Root; PARALOG_group3_annotated_as_dmdA	0	1	0	1	0	0	0	0	0	0	0	0	0	0	0	0	0	0	0	0	0	0	0	0	0	0	0	0	0	0	0	0	0	0	0	0	0	0	0	0	0	0	0	0	0	0	0	0	0
Root; PARALOG_group4_annotated_as_dddD	0	0	0	0	0	0	0	0	0	0	0	0	0	0	0	0	0	0	0	0	0	0	0	0	0	0	0	0	0	0	0	0	0	0	0	0	0	0	0	0	0	0	0	0	0	0	0	0	0
Root; PARALOG_group4_annotated_as_hypothetical_protein	0	0	0	0	0	0	0	0	0	0	0	0	0	0	0	0	0	0	0	3	0	0	0	0	0	0	0	0	0	0	0	0	0	0	0	0	0	1	1	0	0	0	0	0	0	0	1	0	0
Root; PARALOG_group5_annotated_as_dmdA	0	1	0	1	0	0	0	0	0	0	0	0	0	0	0	0	0	0	0	0	0	0	0	0	0	0	0	0	0	0	0	0	0	0	0	0	0	0	0	0	0	0	0	0	0	0	1	0	0
Root; PARALOG_group5_annotated_as_HTH_transcriptional_activator_and_transcriptional_activator_NphR	0	0	0	0	0	0	3	0	1	0	0	0	0	0	0	1	0	0	0	2	1	0	0	0	0	0	0	1	0	0	0	1	0	0	0	0	0	1	0	1	0	1	0	0	0	2	0	0	0
Root; PARALOG_group6_annotated_as_dmdA	0	0	0	0	0	0	0	0	0	0	0	0	0	0	0	0	0	0	0	0	0	0	0	0	0	1	0	0	0	0	0	0	0	0	0	0	0	0	0	0	0	0	0	0	0	0	0	0	0
Root; PARALOG_group7_annotated_as_dmdA	0	0	0	0	0	0	0	0	0	0	0	0	0	0	0	0	0	0	0	0	0	0	0	0	0	0	0	0	0	0	0	0	0	0	0	0	0	0	0	0	0	0	0	0	0	0	1	0	0
Root; putativeFUNCTIONAL_and_FUNCTIONAL_dddW_contains_FUNCTIONAL_seqs_and_sister_groups	1	0	0	0	0	0	0	0	0	0	1	0	0	0	0	0	0	0	0	0	0	0	0	0	0	0	0	0	1	0	0	0	0	0	0	1	0	0	0	0	0	0	0	0	0	0	0	1	0
Root; putativeFUNCTIONAL_dddP_group_includes_FUNCTIONAL_seqs_and_sister_groups	0	0	0	0	0	0	0	0	0	0	0	0	0	0	0	0	0	0	0	0	0	0	0	0	0	0	0	0	0	0	0	0	0	0	0	0	0	0	0	0	0	0	0	0	0	0	0	1	0
Root; putativeFUNCTIONAL_dddP_group_includes_FUNCTIONAL_seqs_and_sister_groups; putativeFUNCTIONAL_dddP_group_clades_boardered_by_FUNCTIONAL_seqs	0	0	0	0	0	0	0	0	0	0	0	0	0	0	0	0	0	0	0	0	0	0	0	0	0	0	0	1	0	0	0	0	0	0	0	0	0	0	0	0	0	0	0	0	0	0	0	0	0
Root; putativeFUNCTIONAL_dddP_group_includes_FUNCTIONAL_seqs_and_sister_groups; putativeFUNCTIONAL_dddP_group_clades_boardered_by_FUNCTIONAL_seqs; FUNCTIONAL_dddP_group1_alphaproteobacteria	0	0	0	0	0	0	0	0	0	0	0	0	0	0	0	0	0	0	0	0	0	0	0	0	0	0	0	0	0	0	0	0	0	0	0	0	0	0	0	0	0	0	0	0	0	0	0	0	0
Root; putativeFUNCTIONAL_dddP_group_includes_FUNCTIONAL_seqs_and_sister_groups; putativeFUNCTIONAL_dddP_group_clades_boardered_by_FUNCTIONAL_seqs; FUNCTIONAL_dddP_group3	0	0	0	0	0	0	0	0	0	0	0	0	0	0	0	0	0	0	0	0	0	0	0	0	0	0	0	0	0	0	0	0	0	0	0	0	0	0	0	0	0	0	0	0	0	0	0	0	0
Classification	d__Bacteria;p__Proteobacteria;c__Gammaproteobacteria;o__Pseudomonadales;f__Alcanivoracaceae;g__Alcanivorax;s__	d__Bacteria;p__Proteobacteria;c__Gammaproteobacteria;o__Pseudomonadales;f__Halieaceae;g__Luminiphilus;s__Luminiphilus sp012270045	d__Bacteria;p__Cyanobacteria;c__Cyanobacteriia;o__PCC-6307;f__Cyanobiaceae;g__Synechococcus_E;s__Synechococcus_E sp002724845	d__Bacteria;p__Proteobacteria;c__Gammaproteobacteria;o__Pseudomonadales;f__Halieaceae;g__Luminiphilus;s__Luminiphilus sp012270045	d__Bacteria;p__Proteobacteria;c__Gammaproteobacteria;o__Pseudomonadales;f__Endozoicomonadaceae;g__Endozoicomonas;s__	d__Bacteria;p__Cyanobacteria;c__Cyanobacteriia;o__PCC-6307;f__Cyanobiaceae;g__Synechococcus_C;s__	d__Bacteria;p__Firmicutes_A;c__Clostridia;o__Peptostreptococcales;f__Acidaminobacteraceae;g__JABXKX01;s__	d__Bacteria;p__Firmicutes;c__Bacilli;o__Mycoplasmatales;f__Mycoplasmataceae;g__;s__	d__Bacteria;p__Desulfobacterota;c__Desulfovibrionia;o__Desulfovibrionales;f__Desulfovibrionaceae;g__;s__	d__Bacteria;p__Proteobacteria;c__Alphaproteobacteria;o__;f__;g__;s__	d__Bacteria;p__Proteobacteria;c__Gammaproteobacteria;o__Pseudomonadales;f__Alcanivoracaceae;g__Alcanivorax;s__	d__Bacteria;p__Bacteroidota;c__Bacteroidia;o__Flavobacteriales;f__Flavobacteriaceae;g__DT-33;s__	d__Bacteria;p__Proteobacteria;c__Gammaproteobacteria;o__Pseudomonadales;f__Endozoicomonadaceae;g__Endozoicomonas;s__	d__Bacteria;p__Cyanobacteria;c__Cyanobacteriia;o__PCC-6307;f__Cyanobiaceae;g__Synechococcus_E;s__Synechococcus_E sp002724845	d__Bacteria;p__Desulfobacterota;c__Desulfovibrionia;o__Desulfovibrionales;f__Desulfovibrionaceae;g__Pseudodesulfovibrio;s__	d__Bacteria;p__Actinobacteriota;c__Actinomycetia;o__Propionibacteriales;f__Propionibacteriaceae;g__Cutibacterium;s__Cutibacterium acnes	d__Bacteria;p__Chlamydiota;c__Chlamydiia;o__Chlamydiales;f__Simkaniaceae;g__Simkania;s__	d__Bacteria;p__Proteobacteria;c__Alphaproteobacteria;o__JABSOH01;f__;g__;s__	d__Bacteria;p__Cyanobacteria;c__Cyanobacteriia;o__PCC-6307;f__Cyanobiaceae;g__Synechococcus_E;s__Synechococcus_E sp002724845	d__Bacteria;p__Desulfobacterota;c__Desulfobacteria;o__Desulfobacterales;f__Desulfobacteraceae;g__Desulfobacter;s__	d__Bacteria;p__Desulfobacterota;c__Desulfobacteria;o__Desulfobacterales;f__Desulfobacteraceae;g__Desulfobacter;s__	d__Bacteria;p__Bacteroidota;c__Ignavibacteria;o__Ignavibacteriales;f__Melioribacteraceae;g__;s__	d__Bacteria;p__Proteobacteria;c__Gammaproteobacteria;o__Pseudomonadales;f__Endozoicomonadaceae;g__Endozoicomonas;s__	d__Bacteria;p__Cyanobacteria;c__Cyanobacteriia;o__PCC-6307;f__Cyanobiaceae;g__Synechococcus_E;s__Synechococcus_E sp002724845	d__Bacteria;p__Proteobacteria;c__Gammaproteobacteria;o__LLD-282;f__LLD-282;g__;s__	d__Bacteria;p__Proteobacteria;c__Gammaproteobacteria;o__QNFE01;f__QNFE01;g__;s__	d__Bacteria;p__Proteobacteria;c__Alphaproteobacteria;o__JABSOH01;f__;g__;s__	d__Bacteria;p__Desulfobacterota;c__Desulfobacteria;o__Desulfobacterales;f__Desulfobacteraceae;g__Desulfobacter;s__	d__Bacteria;p__Proteobacteria;c__Gammaproteobacteria;o__QNFE01;f__QNFE01;g__;s__	d__Bacteria;p__Bacteroidota;c__Bacteroidia;o__Flavobacteriales;f__Flavobacteriaceae;g__;s__	d__Bacteria;p__Firmicutes;c__Bacilli;o__Mycoplasmatales;f__Mycoplasmataceae;g__;s__	d__Bacteria;p__Actinobacteriota;c__Actinomycetia;o__Propionibacteriales;f__Propionibacteriaceae;g__Cutibacterium;s__Cutibacterium acnes	d__Bacteria;p__Proteobacteria;c__Alphaproteobacteria;o__UBA8366;f__GCA-2696645;g__;s__	d__Bacteria;p__Proteobacteria;c__Gammaproteobacteria;o__Pseudomonadales;f__Endozoicomonadaceae;g__Endozoicomonas;s__	d__Bacteria;p__Cyanobacteria;c__Cyanobacteriia;o__PCC-6307;f__Cyanobiaceae;g__Synechococcus_E;s__Synechococcus_E sp002724845	d__Bacteria;p__Proteobacteria;c__Gammaproteobacteria;o__Pseudomonadales;f__Alcanivoracaceae;g__Alcanivorax;s__	d__Bacteria;p__Bacteroidota;c__Bacteroidia;o__Flavobacteriales;f__Flavobacteriaceae;g__DT-33;s__	d__Bacteria;p__Verrucomicrobiota;c__Verrucomicrobiae;o__Verrucomicrobiales;f__Akkermansiaceae;g__Rubritalea;s__	d__Bacteria;p__Nitrospirota;c__Nitrospiria;o__Nitrospirales;f__UBA8639;g__Bin75;s__	d__Bacteria;p__Bacteroidota;c__Bacteroidia;o__Flavobacteriales;f__Flavobacteriaceae;g__Flaviramulus_A;s__	d__Bacteria;p__Proteobacteria;c__Gammaproteobacteria;o__Pseudomonadales;f__Endozoicomonadaceae;g__Endozoicomonas;s__	d__Bacteria;p__Desulfobacterota;c__Desulfobulbia;o__Desulfobulbales;f__Desulfocapsaceae;g__Desulforhopalus;s__	d__Bacteria;p__Cyanobacteria;c__Cyanobacteriia;o__PCC-6307;f__Cyanobiaceae;g__Synechococcus_C;s__	d__Bacteria;p__Desulfobacterota_D;c__UBA1144;o__UBA2774;f__UBA2774;g__CR02bin9;s__	d__Bacteria;p__Planctomycetota;c__Planctomycetes;o__Pirellulales;f__UBA1268;g__UBA1268;s__UBA1268 sp002694955	d__Bacteria;p__Proteobacteria;c__Alphaproteobacteria;o__Rhizobiales;f__JACESI01;g__JACESI01;s__	d__Bacteria;p__Proteobacteria;c__Alphaproteobacteria;o__Rhizobiales;f__Methyloligellaceae;g__Methyloceanibacter;s__	d__Bacteria;p__Proteobacteria;c__Gammaproteobacteria;o__Chromatiales;f__Sedimenticolaceae;g__;s__	d__Archaea;p__Thermoproteota;c__Nitrososphaeria;o__Nitrososphaerales;f__Nitrosopumilaceae;g__JACEMX01;s__
Specificity	A.kenti_specific	A.kenti_specific	seawater_specific	seawater_specific	A.kenti_specific	seawater_specific	A.kenti_specific	A.kenti_specific	A.kenti_specific	A.kenti_specific	A.kenti_specific	A.kenti_specific	A.kenti_specific	seawater_specific	A.kenti_specific	A.kenti_specific	A.kenti_specific	A.kenti_specific	seawater_specific	A.kenti_specific	A.kenti_specific	A.kenti_specific	A.kenti_specific	seawater_specific	A.kenti_specific	A.kenti_specific	A.kenti_specific	A.kenti_specific	A.kenti_specific	A.kenti_specific	A.kenti_specific	A.kenti_specific	A.kenti_specific	A.kenti_specific	seawater_specific	A.kenti_specific	A.kenti_specific	A.kenti_specific	A.kenti_specific	A.kenti_specific	A.kenti_specific	A.kenti_specific	seawater_specific	A.kenti_specific	seawater_specific	A.kenti_specific	A.kenti_specific	A.kenti_specific	A.kenti_specific
[truncated: 152 more columns]
