# Supplementary material for: A genome-centric view of the role of the Acropora kenti microbiome in coral health and resilience
Source: Nat Commun. 2024 Apr 4;15:2902. doi: 10.1038/s41467-024-46905-5 (PMC10995205; doi:10.1038/s41467-024-46905-5)
Supplement: Supplementary file 8 — Supplementary Data 5-8 [file 41467_2024_46905_MOESM8_ESM.zip]

Archive with 5 entries (4 files):
- Supplementary_Data_5-8/
- Supplementary_Data_5-8/Supplementary_Data_5.rda
- Supplementary_Data_5-8/Supplementary_Data_6.rda
- Supplementary_Data_5-8/Supplementary_Data_7.rda
- Supplementary_Data_5-8/Supplementary_Data_8.rda
