# Supplementary material for: A genome-centric view of the role of the Acropora kenti microbiome in coral health and resilience
Source: Nat Commun. 2024 Apr 4;15:2902. doi: 10.1038/s41467-024-46905-5 (PMC10995205; doi:10.1038/s41467-024-46905-5)
Supplement: Supplementary file 10 — Source Data [file 41467_2024_46905_MOESM10_ESM.xlsx]

## Sheet: fig.1c
Legend: Source Data for Figure 1c, demonstrating the percentage of genera represented by the metagenome-assembled genomes in this study.
Sample	Genera_Recovered (%)
A.kenti_Magnetic_2	13.4
A.kenti_Pandora_3	13.6
Seawater_Fitzroy_1	27.9
Seawater_Magnetic_1	30.9
A.kenti_Pelorus_4	31
Seawater_Russell_1	31.2
A.kenti_Dunk_3	31.4
A.kenti_Russell_1	31.8
Seawater_Pandora_1	31.8
Seawater_Dunk_1	34.8
Seawater_Pelorus_1	35.6
A.kenti_Pelorus_2	36.3
A.kenti_Dunk_4	40.6
A.kenti_Pandora_4	50.7
A.kenti_Russell_3	51.1
A.kenti_Pelorus_1	53
A.kenti_Magnetic_1	55.9
A.kenti_Fitzroy_1	59.2
A.kenti_Pandora_1	59.5
A.kenti_Russell_4	64
A.kenti_Fitzroy_3	64.8
A.kenti_Dunk_2	66.7
A.kenti_Magnetic_4	67.4
A.kenti_Magnetic_3	73
A.kenti_Pandora_2	76.5
A.kenti_Fitzroy_4	77.8
A.kenti_Fitzroy_2	84.2
A.kenti_Russell_2	93

## Sheet: fig.2
Legend: Source Data for Figure 2, demonstrating the relative abundance of each metagenome-assembled genome, the specificity of each MAG and their classification.
Genome_short	Specificity	Phylum	classification	A.kenti_Dunk_2 (%)	A.kenti_Dunk_3 (%)	A.kenti_Dunk_4 (%)	A.kenti_Fitzroy_1 (%)	A.kenti_Fitzroy_2 (%)	A.kenti_Fitzroy_3 (%)	A.kenti_Fitzroy_4 (%)	A.kenti_Magnetic_1 (%)	A.kenti_Magnetic_2 (%)	A.kenti_Magnetic_3 (%)	A.kenti_Magnetic_4 (%)	A.kenti_Pandora_1 (%)	A.kenti_Pandora_2 (%)	A.kenti_Pandora_3 (%)	A.kenti_Pandora_4 (%)	A.kenti_Pelorus_1 (%)	A.kenti_Pelorus_2 (%)	A.kenti_Pelorus_4 (%)	A.kenti_Russell_1 (%)	A.kenti_Russell_2 (%)	A.kenti_Russell_3 (%)	A.kenti_Russell_4 (%)	Seawater_Dunk_1 (%)	Seawater_Fitzroy_1 (%)	Seawater_Magnetic_1 (%)	Seawater_Pandora_1 (%)	Seawater_Pelorus_1 (%)	Seawater_Russell_1 (%)
seawater_Magnetic_MAG18	Seawater-specific	Thermoplasmatota	d__Archaea;p__Thermoplasmatota;c__Poseidoniia_A;o__Poseidoniales;f__Poseidoniaceae;g__MGIIa-K1;s__	0	0	0	0	0	0	0	0	0	0	0	0	0	0	0	0	0	0	0	0	0	0	0.622388	1.01186	2.9026	0.45643	0.610876	0.654133
seawater_Magnetic_MAG42	Seawater-specific	Thermoplasmatota	d__Archaea;p__Thermoplasmatota;c__Poseidoniia_A;o__Poseidoniales;f__Poseidoniaceae;g__MGIIa-K1;s__	0	0	0	0	0	0	0	0	0	0	0	0	0	0	0	0	0	0	0	0	0	0	0.26122	0.25115	1.01567	0.158348	0.0897492	0.284309
seawater_Magnetic_MAG20	Seawater-specific	Thermoplasmatota	d__Archaea;p__Thermoplasmatota;c__Poseidoniia_A;o__Poseidoniales;f__Poseidoniaceae;g__Poseidonia;s__	0	0	0	0	0	0	0	0	0	0	0	0	0	0	0	0	0	0	0	0	0	0	0.399456	0.922304	1.60661	0.328182	0.2641	0.535972
seawater_Magnetic_MAG40	Seawater-specific	Thermoplasmatota	d__Archaea;p__Thermoplasmatota;c__Poseidoniia_A;o__Poseidoniales;f__Poseidoniaceae;g__Poseidonia;s__	0	0	0	0	0	0	0	0	0	0	0	0	0	0	0	0	0	0	0	0	0	0	0.163823	0.183191	1.12878	0.199199	0.0598227	0.196236
seawater_Magnetic_MAG5	Seawater-specific	Thermoplasmatota	d__Archaea;p__Thermoplasmatota;c__Poseidoniia_A;o__Poseidoniales;f__Poseidoniaceae;g__Poseidonia;s__Poseidonia sp011524855	0	0	0	0	0	0	0	0	0	0	0	0	0	0	0	0	0	0	0	0	0	0	0	0	1.44862	0	0	0
seawater_Magnetic_MAG16	Seawater-specific	Thermoplasmatota	d__Archaea;p__Thermoplasmatota;c__Poseidoniia_A;o__Poseidoniales;f__Thalassarchaeaceae;g__MGIIb-N1;s__MGIIb-N1 sp011523055	0	0	0	0	0	0	0	0	0	0	0	0	0	0	0	0	0	0	0	0	0	0	0.328279	0.967571	1.11765	0.240396	0.254746	0.783402
seawater_Dunk_MAG15	Seawater-specific	Thermoplasmatota	d__Archaea;p__Thermoplasmatota;c__Poseidoniia_A;o__Poseidoniales;f__Thalassarchaeaceae;g__MGIIb-O1;s__MGIIb-O1 sp002685415	0	0	0	0	0	0	0	0	0	0	0	0	0	0	0	0	0	0	0	0	0	0	0.708875	0.716698	1.37096	0.753383	0.474565	0.586464
seawater_Pandora_MAG14	Seawater-specific	Thermoplasmatota	d__Archaea;p__Thermoplasmatota;c__Poseidoniia_A;o__Poseidoniales;f__Thalassarchaeaceae;g__MGIIb-O1;s__MGIIb-O1 sp002685415	0	0	0	0	0	0	0	0	0	0	0	0	0	0	0	0	0	0	0	0	0	0	0.576849	0.709025	1.32846	0.814716	0.454411	0.561613
seawater_Pelorus_MAG7	Seawater-specific	Thermoplasmatota	d__Archaea;p__Thermoplasmatota;c__Poseidoniia_A;o__Poseidoniales;f__Thalassarchaeaceae;g__MGIIb-O3;s__MGIIb-O3 sp001628485	0	0	0	0	0	0	0	0	0	0	0	0	0	0	0	0	0	0	0	0	0	0	0.942521	1.60779	2.20794	0.827822	1.16673	1.15104
Pandora_MAG19	A.kenti-specific	Thermoproteota	d__Archaea;p__Thermoproteota;c__Nitrososphaeria;o__Nitrososphaerales;f__Nitrosopumilaceae;g__JACEMX01;s__	0.163251	1.24367	2.23443	0.0586608	0	0	0	0	0.695695	0	0	0	0	1.99821	0	0	0.0865208	0.133324	0.307088	0.0215219	0	0	0.0174543	0.0307762	0	0.022623	0	0
seawater_Dunk_MAG3	Seawater-specific	Actinobacteriota	d__Bacteria;p__Actinobacteriota;c__Acidimicrobiia;o__Acidimicrobiales;f__Ilumatobacteraceae;g__Casp-actino5;s__Casp-actino5 sp012269985	0.0539105	0.107126	0	0	0	0	0	0	0	0.0496183	0	0	0.0417073	0	0	0	0.0383018	0.0744064	0.0165425	0	0	0.163799	0.205026	0.306113	0.125097	0.182242	0.272097	0.165707
seawater_Fitzroy_MAG3	Seawater-specific	Actinobacteriota	d__Bacteria;p__Actinobacteriota;c__Acidimicrobiia;o__Acidimicrobiales;f__Ilumatobacteraceae;g__Casp-actino5;s__Casp-actino5 sp012269985	0.0548791	0.10502	0	0	0	0	0	0	0	0.0502319	0	0	0.0436187	0	0	0	0.0397999	0.0774048	0.0164879	0	0	0.171187	0.15685	0.378894	0.12583	0.186259	0.287665	0.169696
seawater_Magnetic_MAG7	Seawater-specific	Actinobacteriota	d__Bacteria;p__Actinobacteriota;c__Acidimicrobiia;o__Acidimicrobiales;f__Ilumatobacteraceae;g__Casp-actino5;s__Casp-actino5 sp012269985	0	0.119934	0	0	0	0	0	0	0	0.0577571	0	0	0	0	0	0	0	0.0479289	0.0154185	0	0	0.131709	0.165182	0.335774	0.300679	0.209595	0.195419	0.178835
seawater_Pandora_MAG6	Seawater-specific	Actinobacteriota	d__Bacteria;p__Actinobacteriota;c__Acidimicrobiia;o__Acidimicrobiales;f__Ilumatobacteraceae;g__Casp-actino5;s__Casp-actino5 sp012269985	0.0506948	0.102934	0	0	0	0	0	0	0	0.0486408	0	0	0	0	0	0	0	0.069808	0.0153399	0	0	0.157885	0.152968	0.305764	0.129815	0.245695	0.258811	0.163272
seawater_Pelorus_MAG4	Seawater-specific	Actinobacteriota	d__Bacteria;p__Actinobacteriota;c__Acidimicrobiia;o__Acidimicrobiales;f__Ilumatobacteraceae;g__Casp-actino5;s__Casp-actino5 sp012269985	0.0613627	0.119424	0	0	0	0	0	0	0	0.0558899	0	0	0.0482479	0	0	0	0.0456734	0.0964886	0.0187008	0	0	0.202268	0.176699	0.355444	0.12615	0.202983	0.368919	0.191267
seawater_Russell_MAG4	Seawater-specific	Actinobacteriota	d__Bacteria;p__Actinobacteriota;c__Acidimicrobiia;o__Acidimicrobiales;f__Ilumatobacteraceae;g__Casp-actino5;s__Casp-actino5 sp012269985	0.0459669	0.098795	0	0	0	0	0	0	0	0.0467553	0	0	0	0	0	0	0	0.0652985	0.0141808	0	0	0.149564	0.145436	0.293944	0.122147	0.171788	0.25212	0.224624
seawater_Dunk_MAG10	Seawater-specific	Actinobacteriota	d__Bacteria;p__Actinobacteriota;c__Acidimicrobiia;o__Acidimicrobiales;f__UBA11606;g__UBA11606;s__UBA11606 sp002694825	0	0.13749	0.0751034	0	0	0	0	0	0	0	0	0	0	0	0	0	0	0	0.0246042	0	0	0	0.3621	0.371136	0.278344	0.286024	0.39458	0.243081
seawater_Fitzroy_MAG5	Seawater-specific	Actinobacteriota	d__Bacteria;p__Actinobacteriota;c__Acidimicrobiia;o__Acidimicrobiales;f__UBA11606;g__UBA11606;s__UBA11606 sp002694825	0	0.144345	0.0866127	0	0	0	0	0	0	0	0	0	0	0	0	0	0	0	0.0280984	0	0	0	0.260017	0.55147	0.250301	0.297893	0.476643	0.257827
seawater_Magnetic_MAG13	Seawater-specific	Actinobacteriota	d__Bacteria;p__Actinobacteriota;c__Acidimicrobiia;o__Acidimicrobiales;f__UBA11606;g__UBA11606;s__UBA11606 sp002694825	0.0840884	0.182621	0.0799244	0	0	0	0	0	0	0	0	0	0	0	0	0	0	0	0.0256328	0	0	0	0.301613	0.392959	0.539738	0.338907	0.304773	0.275882
seawater_Pelorus_MAG3	Seawater-specific	Actinobacteriota	d__Bacteria;p__Actinobacteriota;c__Acidimicrobiia;o__Acidimicrobiales;f__UBA11606;g__UBA11606;s__UBA11606 sp002694825	0	0.181007	0.103462	0	0	0	0	0	0	0	0	0	0	0	0	0	0	0	0.0367964	0	0	0	0.307216	0.503906	0.278981	0.363242	0.718051	0.310092
seawater_Pandora_MAG10	Seawater-specific	Actinobacteriota	d__Bacteria;p__Actinobacteriota;c__Acidimicrobiia;o__Acidimicrobiales;f__UBA8592;g__MedAcidi-G2A;s__	0	0	0	0	0	0	0	0	0	0	0	0	0	0	0	0	0	0	0	0	0	0	0.169861	0.316632	0.115929	0.270913	0.186412	0.197626
seawater_Russell_MAG10	Seawater-specific	Actinobacteriota	d__Bacteria;p__Actinobacteriota;c__Acidimicrobiia;o__Acidimicrobiales;f__UBA8592;g__MedAcidi-G2A;s__	0	0	0	0	0	0	0	0	0	0	0	0	0	0	0	0	0	0	0	0	0	0	0.173561	0.360204	0.116142	0.174804	0.193924	0.320379
seawater_Dunk_MAG5	Seawater-specific	Actinobacteriota	d__Bacteria;p__Actinobacteriota;c__Acidimicrobiia;o__Acidimicrobiales;f__UBA8592;g__MedAcidi-G2A;s__MedAcidi-G2A sp002380145	0	0	0	0	0	0	0	0	0	0	0	0	0	0	0	0	0	0	0	0	0	0	0.309904	0.336912	0.129012	0.200045	0.213915	0.233096
seawater_Fitzroy_MAG4	Seawater-specific	Actinobacteriota	d__Bacteria;p__Actinobacteriota;c__Acidimicrobiia;o__Acidimicrobiales;f__UBA8592;g__MedAcidi-G2A;s__MedAcidi-G2A sp002380145	0	0	0	0	0	0	0	0	0	0	0	0	0	0	0	0	0	0	0	0	0	0	0.179234	0.49105	0.126013	0.183191	0.203144	0.214366
seawater_Pelorus_MAG17	Seawater-specific	Actinobacteriota	d__Bacteria;p__Actinobacteriota;c__Acidimicrobiia;o__Acidimicrobiales;f__UBA8592;g__MedAcidi-G2A;s__MedAcidi-G2A sp002380145	0	0	0	0	0	0	0	0	0	0	0	0	0	0	0	0	0	0	0	0	0	0	0.199772	0.358084	0.135183	0.202907	0.331299	0.225785
seawater_Pelorus_MAG8	Seawater-specific	Actinobacteriota	d__Bacteria;p__Actinobacteriota;c__Actinomycetia;o__Nanopelagicales;f__S36-B12;g__S36-B12;s__S36-B12 sp002694095	0.0948663	0.348389	0.257996	0	0.02952	0.0773402	0	0	0	0	0	0.0914323	0.0997799	0.258231	0	0.332658	0.505661	0.166974	0.0784531	0.0438466	0.566064	0.34848	0.302786	0.235477	0.0622906	0.361741	0.522738	0.113172
seawater_Dunk_MAG9	Seawater-specific	Actinobacteriota	d__Bacteria;p__Actinobacteriota;c__Actinomycetia;o__Nanopelagicales;f__S36-B12;g__S36-B12;s__S36-B12 sp010029945	0.086409	0.372415	0.246865	0.112563	0.0363871	0.0849354	0	0	0	0	0	0.0988322	0.108976	0.27441	0	0.273063	0.445768	0.131459	0.0843987	0.0502353	0.62382	0.339007	0.449805	0.195523	0.0611189	0.360685	0.308041	0.0889527
seawater_Pandora_MAG9	Seawater-specific	Actinobacteriota	d__Bacteria;p__Actinobacteriota;c__Actinomycetia;o__Nanopelagicales;f__S36-B12;g__S36-B12;s__S36-B12 sp010029945	0.098327	0.37546	0.261995	0.124332	0.0343936	0.0867846	0	0	0	0	0	0.0931998	0.11579	0.27838	0	0.279565	0.454753	0.131049	0.0838729	0.0513928	0.632508	0.351644	0.304301	0.198863	0.0586151	0.541957	0.316176	0.0920197
Fitzroy_MAG20	A.kenti-specific	Actinobacteriota	d__Bacteria;p__Actinobacteriota;c__Actinomycetia;o__Propionibacteriales;f__Propionibacteriaceae;g__Cutibacterium;s__Cutibacterium acnes	0.208736	0.312158	0.0948587	0.370454	0.431917	0.133067	1.47761	2.13008	0.193385	0.798666	0.451855	0.176968	0.477685	0.175556	4.56934	0.34821	0.208891	0.0497455	0.0599242	0.0299058	1.25752	0.514324	0	0	0	0	0	0
Magnetic_MAG20	A.kenti-specific	Actinobacteriota	d__Bacteria;p__Actinobacteriota;c__Actinomycetia;o__Propionibacteriales;f__Propionibacteriaceae;g__Cutibacterium;s__Cutibacterium acnes	0.263887	0.394228	0.111709	0.455988	0.364327	0.163753	1.98807	2.54061	0.248631	1.10162	0.58202	0.219663	0.605625	0.217019	5.5488	0.435889	0.251524	0.0579483	0.0701137	0.039633	1.39777	0.603334	0	0	0	0	0	0
Russell_MAG30	A.kenti-specific	Actinobacteriota	d__Bacteria;p__Actinobacteriota;c__Actinomycetia;o__Propionibacteriales;f__Propionibacteriaceae;g__Cutibacterium;s__Cutibacterium acnes	0.228888	0.323816	0.0995101	0.388655	0.347792	0.137872	1.56114	2.1357	0.202407	0.846055	0.478037	0.180298	0.506206	0.182604	4.92143	0.363109	0.218432	0.0500604	0.0620232	0.0325839	1.53	0.521081	0	0	0	0	0	0
Fitzroy_MAG11	A.kenti-specific	Bacillota	d__Bacteria;p__Bacillota;c__Bacilli;o__Mycoplasmatales;f__Mycoplasmataceae;g__;s__	0	0	0	3.2192	0.405735	0	4.65625	0	0	0	0	0	0	0	0	0	0	0	1.28842	5.33996	0	0	0	0	0	0	0	0
Magnetic_MAG17	A.kenti-specific	Bacillota	d__Bacteria;p__Bacillota;c__Bacilli;o__Mycoplasmatales;f__Mycoplasmataceae;g__;s__	0	0	0	0	0	0	0	0	6.08142	0.122728	0	0	0	0	0	0	0	0	0	0	0	0	0	0	0	0	0	0
Russell_MAG37	A.kenti-specific	Bacillota	d__Bacteria;p__Bacillota;c__Bacilli;o__Mycoplasmatales;f__Mycoplasmataceae;g__;s__	0	0	0	2.28827	0.34159	0	3.40732	0	0	0	0	0	0	0	0	0	0	0	0.243573	9.12362	0	0	0	0	0	0	0	0
Fitzroy_MAG10	A.kenti-specific	Bacillota_A	d__Bacteria;p__Bacillota_A;c__Clostridia;o__Peptostreptococcales;f__Acidaminobacteraceae;g__JABXKX01;s__	0	0	0	12.5747	0	0	0	0	0	0	0	0	0	0.225462	0	0	0	0	0.0703241	0	0	0	0	0	0	0	0	0
Russell_MAG41	A.kenti-specific	Bacteroidota	d__Bacteria;p__Bacteroidota;c__Bacteroidia;o__Bacteroidales;f__Prolixibacteraceae;g__Draconibacterium;s__	0	0	0	0	0	0	0	0	0	0	0	0	0	0	0	0	0	0.111485	0	0.786435	0	0	0	0	0	0	0	0
Russell_MAG44	A.kenti-specific	Bacteroidota	d__Bacteria;p__Bacteroidota;c__Bacteroidia;o__Bacteroidales;f__UBA6680;g__UBA6680;s__	0	0	0	0	0	0	0	0	0	0	0	0	0	0	0	0	0	0	0	0.775787	0	0	0	0	0	0	0	0
seawater_Magnetic_MAG15	Seawater-specific	Bacteroidota	d__Bacteria;p__Bacteroidota;c__Bacteroidia;o__Chitinophagales;f__Saprospiraceae;g__RFSX01;s__RFSX01 sp009923745	0	0.236377	0.179189	0	0	0	0	0	0.174741	0.0444121	0	0	0	0.147722	0	0	0	0.0805216	0.0390129	0	0	0	0.270107	0.0627059	0.401836	0.412609	0.0769064	0.0752701
seawater_Pandora_MAG3	Seawater-specific	Bacteroidota	d__Bacteria;p__Bacteroidota;c__Bacteroidia;o__Chitinophagales;f__Saprospiraceae;g__RFSX01;s__RFSX01 sp009923745	0	0.269319	0.191395	0	0	0	0	0	0.181168	0.0519015	0	0	0	0.155167	0	0	0	0.0956089	0.0387479	0	0	0	0.282265	0.0749259	0.340418	0.527181	0.0851147	0.0835141
seawater_Dunk_MAG18	Seawater-specific	Bacteroidota	d__Bacteria;p__Bacteroidota;c__Bacteroidia;o__Flavobacteriales;f__Crocinitomicaceae;g__;s__	0.155796	0.384535	0.391497	0.0396476	0	0	0	0	0.182118	0.134987	0	0	0.0413561	0.131223	0	0	0	0.0670989	0.0490319	0	0	0.288848	0.340814	0.43182	0.222291	0.356942	0.114704	0.322895
seawater_Fitzroy_MAG35	Seawater-specific	Bacteroidota	d__Bacteria;p__Bacteroidota;c__Bacteroidia;o__Flavobacteriales;f__Crocinitomicaceae;g__;s__	0.178528	0.446056	0.447602	0.0441604	0	0	0	0	0.185409	0.145018	0	0.0893939	0.0451809	0.134594	0	0	0	0.0743869	0.0546684	0	0.0737457	0.325216	0.265509	0.600913	0.242099	0.374205	0.125842	0.362438
seawater_Magnetic_MAG31	Seawater-specific	Bacteroidota	d__Bacteria;p__Bacteroidota;c__Bacteroidia;o__Flavobacteriales;f__Crocinitomicaceae;g__;s__	0.16638	0.384792	0.40449	0.0446657	0	0	0	0	0.192079	0.14301	0	0.0932426	0.0477079	0.142411	0	0	0	0.0691695	0.056701	0	0	0.315739	0.273904	0.509617	0.38286	0.426511	0.106945	0.37291
seawater_Russell_MAG17	Seawater-specific	Bacteroidota	d__Bacteria;p__Bacteroidota;c__Bacteroidia;o__Flavobacteriales;f__Crocinitomicaceae;g__;s__	0.155659	0.396034	0.419409	0.0442557	0	0	0	0	0.18429	0.137967	0	0	0.0477127	0.126785	0	0	0	0.0686581	0.0542856	0	0	0.317541	0.252902	0.456682	0.237429	0.376618	0.108039	0.493094
seawater_Fitzroy_MAG24	Seawater-specific	Bacteroidota	d__Bacteria;p__Bacteroidota;c__Bacteroidia;o__Flavobacteriales;f__Crocinitomicaceae;g__UBA952;s__UBA952 sp011522905	0.138107	0.441336	0.317583	0	0	0	0	0	0	0.119403	0	0.291819	0.115866	0.181087	0	0.523337	0.0441672	0.233933	0.0276376	0.010153	0	0.301044	0.42151	0.81055	0.329189	0.814869	1.7617	0.469982
seawater_Pandora_MAG17	Seawater-specific	Bacteroidota	d__Bacteria;p__Bacteroidota;c__Bacteroidia;o__Flavobacteriales;f__Crocinitomicaceae;g__UBA952;s__UBA952 sp011522905	0.136893	0.46879	0.325099	0	0	0	0	0	0	0.126754	0	0.306373	0.113455	0.190522	0	0.525334	0.0442939	0.246009	0.0253161	0.0101248	0	0.300467	0.434345	0.550224	0.34757	1.12071	2.0173	0.494594
seawater_Pelorus_MAG16	Seawater-specific	Bacteroidota	d__Bacteria;p__Bacteroidota;c__Bacteroidia;o__Flavobacteriales;f__Crocinitomicaceae;g__UBA952;s__UBA952 sp011522905	0.137407	0.467568	0.329001	0	0	0	0	0	0	0.115638	0	0.304109	0.109067	0.191609	0	0.538586	0.0437178	0.253507	0.0305382	0.0104385	0	0.325072	0.425443	0.57253	0.362339	0.790094	1.83355	0.490002
Magnetic_MAG16	A.kenti-specific	Bacteroidota	d__Bacteria;p__Bacteroidota;c__Bacteroidia;o__Flavobacteriales;f__Flavobacteriaceae;g__;s__	0	0.403265	0	0	0	0	0	0	1.50181	0.225274	0.173199	0	0	0.30001	0	0	0	0	0.200881	0.0128098	0	0	0	0	0	0	0	0
Fitzroy_MAG15	A.kenti-specific	Bacteroidota	d__Bacteria;p__Bacteroidota;c__Bacteroidia;o__Flavobacteriales;f__Flavobacteriaceae;g__DT-33;s__	0	0	0	1.56702	2.39731	2.16154	1.90237	8.3914	2.94306	0.812461	0.0728396	0	0	0	0	0	0	0	1.94787	1.05933	0	0.681019	0	0	0	0	0	0
Magnetic_MAG3	A.kenti-specific	Bacteroidota	d__Bacteria;p__Bacteroidota;c__Bacteroidia;o__Flavobacteriales;f__Flavobacteriaceae;g__DT-33;s__	0	0	0	0.755051	0.452676	0.92853	1.01983	17.9276	11.0294	2.11019	0.227717	0	0	0	0	0	0	0	0.84809	0.364571	0	0.313305	0	0	0	0	0	0
Russell_MAG22	A.kenti-specific	Bacteroidota	d__Bacteria;p__Bacteroidota;c__Bacteroidia;o__Flavobacteriales;f__Flavobacteriaceae;g__DT-33;s__	0	0	0	1.11203	0.71457	2.2658	2.06442	3.11575	1.63384	0.417993	0.0506903	0	0	0	0	0	0	0	4.19458	0.605944	0	1.08192	0	0	0	0	0	0
Russell_MAG33	A.kenti-specific	Bacteroidota	d__Bacteria;p__Bacteroidota;c__Bacteroidia;o__Flavobacteriales;f__Flavobacteriaceae;g__DT-33;s__	0	0	0	0.938665	0.620862	1.31439	1.47799	2.74172	1.46811	0.366153	0.0414896	0	0	0	0	0	0	0	1.23447	1.48407	0	0.485628	0	0	0	0	0	0
Magnetic_MAG7	A.kenti-specific	Bacteroidota	d__Bacteria;p__Bacteroidota;c__Bacteroidia;o__Flavobacteriales;f__Flavobacteriaceae;g__Flaviramulus_A;s__	0	0	0	0	0	0	0	0	2.87117	0	0	0	0	0	0	0	0	0	0	0	0	0	0	0	0	0	0	0
seawater_Fitzroy_MAG29	Seawater-specific	Bacteroidota	d__Bacteria;p__Bacteroidota;c__Bacteroidia;o__Flavobacteriales;f__Flavobacteriaceae;g__MED-G14;s__MED-G14 sp004321735	0.180856	0.745253	0.689224	0.0763452	0.133599	0.180539	0	0	0.399568	0.0918485	0	1.08571	0.331758	0.200482	0	1.05626	0.0872628	0.132778	0.0934558	0.0233635	0.0976493	0.215792	1.47302	1.98708	2.76898	2.06813	1.6452	1.64542
seawater_Magnetic_MAG37	Seawater-specific	Bacteroidota	d__Bacteria;p__Bacteroidota;c__Bacteroidia;o__Flavobacteriales;f__Flavobacteriaceae;g__MED-G14;s__MED-G14 sp004321735	0.161336	0.718547	0.679291	0.0657073	0.122453	0.159103	0	0	0.390164	0.0866578	0	0.96495	0.29472	0.187309	0	0.889214	0.0784234	0.120633	0.089973	0.0213978	0.0972899	0	1.26184	1.53405	2.57756	1.70632	1.3374	1.41485
seawater_Russell_MAG22	Seawater-specific	Bacteroidota	d__Bacteria;p__Bacteroidota;c__Bacteroidia;o__Flavobacteriales;f__Flavobacteriaceae;g__MED-G14;s__MED-G14 sp004321735	0.187683	0.763868	0.713248	0.0754257	0.133627	0.189143	0	0	0.391097	0.0937785	0	1.06508	0.31471	0.192176	0	0.971896	0.0781909	0.135231	0.0919225	0.0223049	0.104329	0.193126	1.48572	1.79345	2.8873	2.07829	1.55481	1.84257
Pandora_MAG23	A.kenti-specific	Bacteroidota	d__Bacteria;p__Bacteroidota;c__Bacteroidia;o__Flavobacteriales;f__Flavobacteriaceae;g__Tenacibaculum;s__	0	0	0	0	0	0	0	0	0	0	0	0	0	4.3428	0	0	0	0	0	0	0	0	0	0	0	0	0	0
seawater_Magnetic_MAG4	Seawater-specific	Bacteroidota	d__Bacteria;p__Bacteroidota;c__Bacteroidia;o__Flavobacteriales;f__Flavobacteriaceae;g__UBA724;s__UBA724 sp002723075	0.3093	0.587011	0.227801	0	0	0	0	0	0.439957	0.158557	0	0.482839	0.236104	0.200826	0	0.481459	0.109102	0.27282	0.0893276	0.0209778	0.233128	0.348634	0.490247	0.554307	1.33052	0.502878	0.60641	0.532351
seawater_Magnetic_MAG30	Seawater-specific	Bacteroidota	d__Bacteria;p__Bacteroidota;c__Bacteroidia;o__Flavobacteriales;f__Flavobacteriaceae;g__UBA7428;s__UBA7428 sp011526275	0	0.395005	0.179978	0	0	0	0	0	0.314037	0.135319	0	0	0	0	0	0	0	0	0	0	0	0	0.45305	0	0.975777	0	0	0
Russell_MAG19	A.kenti-specific	Bacteroidota	d__Bacteria;p__Bacteroidota;c__Bacteroidia;o__Flavobacteriales;f__Flavobacteriaceae;g__Winogradskyella;s__	0	0.189001	0	0	0	0	0	0	0	0	0	0	0	0.173313	0	0	0	0	1.18788	0	0	0	0	0	0	0	0	0
seawater_Dunk_MAG12	Seawater-specific	Bacteroidota	d__Bacteria;p__Bacteroidota;c__Bacteroidia;o__Flavobacteriales;f__Schleiferiaceae;g__UBA10364;s__UBA10364 sp011525035	0	0	0	0	0	0	0	0	0	0	0	0	0	0	0	0	0	0	0	0	0	0	0.543182	0.0205434	1.65451	0.0137973	0	0.0343179
seawater_Magnetic_MAG8	Seawater-specific	Bacteroidota	d__Bacteria;p__Bacteroidota;c__Bacteroidia;o__Flavobacteriales;f__Schleiferiaceae;g__UBA10364;s__UBA10364 sp011525035	0	0	0	0	0	0	0	0	0	0.0667533	0	0	0	0	0	0	0	0	0	0	0	0	0.387096	0.0254376	2.3285	0.0278988	0.012664	0.0410682
seawater_Fitzroy_MAG32	Seawater-specific	Bacteroidota	d__Bacteria;p__Bacteroidota;c__Bacteroidia;o__Flavobacteriales;f__UBA10066;g__GCA-2716065;s__	0.114282	0.58182	0	0	0	0	0	0	0	0	0	0	0	0.0844375	0	0	0	0.137793	0	0	0	0	0.55782	1.64388	0.452378	0.439368	0.691368	0.85461
Pelorus_MAG15	Seawater-specific	Bacteroidota	d__Bacteria;p__Bacteroidota;c__Bacteroidia;o__Flavobacteriales;f__UBA10066;g__UBA10066;s__UBA10066 sp003448535	0.143616	0.213744	0.212546	0.0441403	0	0	0	0	0.109985	0.128651	0	0.125418	0.0867021	0.106028	0	0.136314	0.0424019	0.281277	0.0205217	0	0	0.187701	0.141614	0.299227	0.168036	0.291116	0.314601	0.164489
seawater_Dunk_MAG14	Seawater-specific	Bacteroidota	d__Bacteria;p__Bacteroidota;c__Bacteroidia;o__Flavobacteriales;f__UBA10066;g__UBA10066;s__UBA10066 sp003448535	0.135089	0.212935	0.21265	0.0439852	0	0	0	0	0.114322	0.127719	0	0.114184	0.0848684	0.0939561	0	0.122755	0.0397936	0.158187	0.021757	0	0	0.186076	0.222905	0.317566	0.16499	0.276021	0.294038	0.177061
seawater_Fitzroy_MAG9	Seawater-specific	Bacteroidota	d__Bacteria;p__Bacteroidota;c__Bacteroidia;o__Flavobacteriales;f__UBA10066;g__UBA10066;s__UBA10066 sp003448535	0.141002	0.229722	0.227004	0.0471523	0	0	0	0	0.118152	0.127837	0	0.112739	0.0850093	0.0952669	0	0.126646	0.0398626	0.164559	0.0244667	0.0091806	0	0.199869	0.150059	0.459016	0.166892	0.274683	0.303765	0.192103
seawater_Magnetic_MAG32	Seawater-specific	Bacteroidota	d__Bacteria;p__Bacteroidota;c__Bacteroidia;o__Flavobacteriales;f__UBA10066;g__UBA10066;s__UBA10066 sp003448535	0.131523	0.221859	0.211872	0.0449817	0	0	0	0	0.133115	0.145726	0	0.127078	0.0918045	0.10628	0	0.123882	0.041633	0.169698	0.0201202	0	0	0.175113	0.139454	0.298925	0.266002	0.301749	0.285288	0.167253
seawater_Pandora_MAG11	Seawater-specific	Bacteroidota	d__Bacteria;p__Bacteroidota;c__Bacteroidia;o__Flavobacteriales;f__UBA10066;g__UBA10066;s__UBA10066 sp003448535	0.13613	0.215226	0.214641	0.0435551	0	0	0	0	0.12904	0.147347	0	0.132847	0.0933383	0.110016	0	0.132637	0.0414097	0.174443	0.0209896	0	0	0.186061	0.141424	0.307548	0.182345	0.404476	0.298624	0.168425
seawater_Pelorus_MAG2	Seawater-specific	Bacteroidota	d__Bacteria;p__Bacteroidota;c__Bacteroidia;o__Flavobacteriales;f__UBA10066;g__UBA10066;s__UBA10066 sp003448535	0.138198	0.219781	0.216693	0.0467856	0	0	0	0	0.12191	0.136026	0	0.126914	0.0893282	0.104497	0	0.135097	0.042958	0.175181	0.0204872	0	0	0.191861	0.139881	0.311132	0.169884	0.290472	0.373025	0.170892
seawater_Russell_MAG6	Seawater-specific	Bacteroidota	d__Bacteria;p__Bacteroidota;c__Bacteroidia;o__Flavobacteriales;f__UBA10066;g__UBA10066;s__UBA10066 sp003448535	0.1284	0.215144	0.217846	0.0470402	0	0	0	0	0.109074	0.125046	0	0.107861	0.085139	0.0894874	0	0.124413	0.0409093	0.155983	0.0235424	0	0	0.190133	0.148481	0.343232	0.167088	0.272603	0.291593	0.297611
Russell_MAG40	A.kenti-specific	Bacteroidota	d__Bacteria;p__Bacteroidota;c__Chlorobia;o__Chlorobiales;f__Chlorobiaceae;g__Chlorobium_A;s__Chlorobium_A marina	0	0	0	0	0	0	0	0	0	0	0	0	0	0	0	0	1.43853	0	1.83534	70.4689	0.165848	0	0	0	0	0	0	0
Fitzroy_MAG5	A.kenti-specific	Bacteroidota	d__Bacteria;p__Bacteroidota;c__Ignavibacteria;o__Ignavibacteriales;f__Melioribacteraceae;g__;s__	0	0	0	5.71381	0	0	0	0	0	0	0	0	0	0	0	0	0	0	0.0388922	0	0	0	0	0	0	0	0	0
Pelorus_MAG22	A.kenti-specific	Bacteroidota	d__Bacteria;p__Bacteroidota;c__Kapabacteria;o__Kapabacteriales;f__;g__;s__	0	0	0	0	0	0	0	0	0	0	0	0	0	0	0	0	0	1.20846	0	0	0	0	0	0	0	0	0	0
Fitzroy_MAG23	A.kenti-specific	Chlamydiota	d__Bacteria;p__Chlamydiota;c__Chlamydiia;o__Chlamydiales;f__Simkaniaceae;g__Simkania;s__	0	0	0	5.31852	3.3265	9.50393	10.3048	0	0	0	0	0	0	0	0	0	0	0	0	0	0	0	0	0	0	0	0	0
Pelorus_MAG21	Seawater-specific	Cyanobacteriota	d__Bacteria;p__Cyanobacteriota;c__Cyanobacteriia;o__PCC-6307;f__Cyanobiaceae;g__RCC307;s__RCC307 sp012270465	0.211674	0.598971	0.796516	0.150763	0.0846667	0.239474	0	0	0.166632	0.172964	0.18032	0.465354	0.403468	0.61083	0	0.93036	3.10399	0.990804	0.618739	0.210834	1.12545	0.420492	0.661883	0.426405	0.32465	0.990438	1.1326	0.352097
Russell_MAG24	Seawater-specific	Cyanobacteriota	d__Bacteria;p__Cyanobacteriota;c__Cyanobacteriia;o__PCC-6307;f__Cyanobiaceae;g__RCC307;s__RCC307 sp012270465	0.155683	0.474733	0.664826	0.131872	0.0749381	0.203355	0	0	0.136907	0.126031	0.154071	0.379492	0.327277	0.501338	0	0.713905	2.34383	0.552048	0.636431	0.183599	1.03339	0.384185	0.491138	0.33361	0.270831	0.797609	0.824925	0.263589
Russell_MAG29	Seawater-specific	Cyanobacteriota	d__Bacteria;p__Cyanobacteriota;c__Cyanobacteriia;o__PCC-6307;f__Cyanobiaceae;g__RCC307;s__RCC307 sp012270465	0.162453	0.514152	0.722165	0.141066	0.0789063	0.220408	0	0	0.152846	0.131527	0.16142	0.402737	0.351379	0.564127	0	0.753005	2.43349	0.564843	0.570985	0.202025	1.70332	0.395351	0.546644	0.367471	0.32027	0.868165	0.865875	0.292632
Russell_MAG42	Seawater-specific	Cyanobacteriota	d__Bacteria;p__Cyanobacteriota;c__Cyanobacteriia;o__PCC-6307;f__Cyanobiaceae;g__RCC307;s__RCC307 sp012270465	0.169108	0.523999	0.727274	0.144426	0.0805779	0.239671	0	0	0.149399	0.135771	0.171173	0.414376	0.361586	0.553601	0	0.76344	2.49651	0.598963	0.575887	0.290295	1.13904	0.410569	0.554535	0.369302	0.311815	0.873382	0.883159	0.300755
seawater_Dunk_MAG6	Seawater-specific	Cyanobacteriota	d__Bacteria;p__Cyanobacteriota;c__Cyanobacteriia;o__PCC-6307;f__Cyanobiaceae;g__RCC307;s__RCC307 sp012270465	0.200277	0.534124	0.677101	0.149033	0.080036	0.207705	0	0	0.155076	0.167142	0.178023	0.414394	0.352234	0.493959	0	0.686946	2.15477	0.563822	0.509656	0.176237	1.00472	0.457482	0.733988	0.41867	0.33667	0.868163	0.879165	0.391825
seawater_Fitzroy_MAG10	Seawater-specific	Cyanobacteriota	d__Bacteria;p__Cyanobacteriota;c__Cyanobacteriia;o__PCC-6307;f__Cyanobiaceae;g__RCC307;s__RCC307 sp012270465	0.166933	0.493949	0.673796	0.144969	0.0763713	0.214494	0	0	0.143894	0.13664	0.16219	0.38649	0.340821	0.500948	0	0.725685	2.33957	0.563074	0.533561	0.18978	1.04276	0.383103	0.538179	0.559295	0.29263	0.833073	0.863705	0.301713
seawater_Magnetic_MAG14	Seawater-specific	Cyanobacteriota	d__Bacteria;p__Cyanobacteriota;c__Cyanobacteriia;o__PCC-6307;f__Cyanobiaceae;g__RCC307;s__RCC307 sp012270465	0.160316	0.492892	0.684259	0.131944	0.0755104	0.216299	0	0	0.155187	0.134934	0.167782	0.385838	0.339653	0.505865	0	0.677135	2.14682	0.505068	0.527569	0.187381	1.0683	0.407545	0.537864	0.358546	0.443443	0.854483	0.79876	0.299419
seawater_Russell_MAG7	Seawater-specific	Cyanobacteriota	d__Bacteria;p__Cyanobacteriota;c__Cyanobacteriia;o__PCC-6307;f__Cyanobiaceae;g__RCC307;s__RCC307 sp012270465	0.185608	0.510621	0.675929	0.151658	0.0756379	0.208799	0	0	0.141133	0.150345	0.166694	0.383825	0.335314	0.480328	0	0.666576	2.13309	0.540317	0.503852	0.176855	0.97784	0.437941	0.592909	0.397643	0.318459	0.851398	0.857098	0.537374
Dunk_MAG6	Seawater-specific	Cyanobacteriota	d__Bacteria;p__Cyanobacteriota;c__Cyanobacteriia;o__PCC-6307;f__Cyanobiaceae;g__Synechococcus_C;s__	0.219519	1.04053	0.875637	0.166664	0.0488784	0.136411	0	0	0.13694	0.0969827	0	0.146589	0.162415	0.493373	0	0.166491	0.564972	0.110436	0.429821	0.0934362	0.483355	0.272936	0.14888	0.0829017	0.0504131	0.263176	0.120541	0.149181
Pandora_MAG13	Seawater-specific	Cyanobacteriota	d__Bacteria;p__Cyanobacteriota;c__Cyanobacteriia;o__PCC-6307;f__Cyanobiaceae;g__Synechococcus_C;s__	0.241201	0.818557	0.961589	0.17602	0.0536064	0.14428	0	0	0.149254	0.114335	0	0.170892	0.177644	0.726621	0	0.193025	0.629882	0.126185	0.462027	0.100614	0.52296	0.320212	0.181677	0.0995191	0.0687447	0.310448	0.14513	0.181048
Russell_MAG5	Seawater-specific	Cyanobacteriota	d__Bacteria;p__Cyanobacteriota;c__Cyanobacteriia;o__PCC-6307;f__Cyanobiaceae;g__Synechococcus_C;s__	0.270485	0.937781	1.12037	0.205434	0.0618375	0.168681	0	0	0.17185	0.115256	0	0.177797	0.178507	0.631199	0	0.205334	0.709114	0.128237	0.613307	0.116767	0.597941	0.319499	0.18091	0.100752	0.055623	0.331647	0.144399	0.181776
seawater_Pelorus_MAG25	Seawater-specific	Cyanobacteriota	d__Bacteria;p__Cyanobacteriota;c__Cyanobacteriia;o__PCC-6307;f__Cyanobiaceae;g__Synechococcus_E;s__	0.0990205	0.501415	0.20848	0.101088	0.0314141	0.0748581	0	0	0	0.0590131	0	0.217978	0.301106	0.137786	0	0.338271	0.52968	0.299735	0.081534	0.0194812	0.155876	0.254782	0.398003	0.190574	0.290864	0.393203	1.18331	0.349239
Dunk_MAG12	Seawater-specific	Cyanobacteriota	d__Bacteria;p__Cyanobacteriota;c__Cyanobacteriia;o__PCC-6307;f__Cyanobiaceae;g__Synechococcus_E;s__Synechococcus_E sp002724845	1.39584	2.03645	1.56853	0.218165	0.187868	0.438279	0.552535	1.19453	0.136164	1.16761	0.462902	1.40846	1.01675	0.593789	0.639775	0.861364	1.19009	1.55658	0.421395	0.150463	0.923568	2.0983	5.9369	4.07495	3.59336	4.86839	4.79087	5.46908
Fitzroy_MAG19	Seawater-specific	Cyanobacteriota	d__Bacteria;p__Cyanobacteriota;c__Cyanobacteriia;o__PCC-6307;f__Cyanobiaceae;g__Synechococcus_E;s__Synechococcus_E sp002724845	1.09931	1.95991	1.55754	0.207402	0.304808	0.423397	0.513354	1.13994	0.129506	1.11216	0.430496	1.36052	0.980338	0.586964	0	0.845735	1.18187	1.47913	0.42064	0.153329	0.920253	2.03274	5.64397	3.85684	3.40723	4.64086	4.55492	5.18185
Fitzroy_MAG27	Seawater-specific	Cyanobacteriota	d__Bacteria;p__Cyanobacteriota;c__Cyanobacteriia;o__PCC-6307;f__Cyanobiaceae;g__Synechococcus_E;s__Synechococcus_E sp002724845	1.09482	1.98756	1.55022	0.213537	0.180439	0.695592	0.504263	1.18011	0.130153	1.12266	0.437983	1.37849	0.989704	0.599336	0	0.867803	1.23141	1.50385	0.442774	0.162734	0.943407	2.0459	5.66882	3.86869	3.40191	4.66022	4.57105	5.19934
Fitzroy_MAG8	Seawater-specific	Cyanobacteriota	d__Bacteria;p__Cyanobacteriota;c__Cyanobacteriia;o__PCC-6307;f__Cyanobiaceae;g__Synechococcus_E;s__Synechococcus_E sp002724845	1.12275	2.03609	1.5843	0.342574	0.183602	0.451817	0.501046	1.46793	0.164271	1.13438	0.449965	1.43576	1.02541	0.695366	0	0.906634	1.19652	1.51933	0.431824	0.153565	0.926436	2.05792	5.78354	3.96986	3.49802	4.74564	4.66031	5.32869
Magnetic_MAG23	Seawater-specific	Cyanobacteriota	d__Bacteria;p__Cyanobacteriota;c__Cyanobacteriia;o__PCC-6307;f__Cyanobiaceae;g__Synechococcus_E;s__Synechococcus_E sp002724845	1.16789	2.86581	1.81965	0.440825	0.627408	0.584397	0.626701	1.92126	0.261535	1.37405	0.558304	1.81991	1.21527	0.881873	1.38821	0.953203	1.22986	1.51892	1.74261	0.183399	3.09174	2.06704	5.48679	3.85529	3.31932	4.50753	4.40595	5.03373
Pandora_MAG8	Seawater-specific	Cyanobacteriota	d__Bacteria;p__Cyanobacteriota;c__Cyanobacteriia;o__PCC-6307;f__Cyanobiaceae;g__Synechococcus_E;s__Synechococcus_E sp002724845	1.15103	2.7393	1.73431	0.419708	0.532789	0.537416	0.655586	1.79426	0.208441	1.30806	0.558746	1.7445	1.41892	0.789294	1.50638	0.973397	1.29515	1.57843	0.878289	0.173647	2.32337	2.1426	5.6779	3.89964	3.42843	4.67621	4.56351	5.20884
Pelorus_MAG19	Seawater-specific	Cyanobacteriota	d__Bacteria;p__Cyanobacteriota;c__Cyanobacteriia;o__PCC-6307;f__Cyanobiaceae;g__Synechococcus_E;s__Synechococcus_E sp002724845	1.08506	1.95683	1.50394	0.210821	0.175428	0.419252	0.505732	1.15251	0.129465	1.10183	0.430293	1.34824	0.963523	0.57426	0.620681	0.820629	1.17222	1.58801	0.414644	0.148163	0.896843	2.03114	5.62009	3.85275	3.4002	4.62616	4.57368	5.18257
Pelorus_MAG3	Seawater-specific	Cyanobacteriota	d__Bacteria;p__Cyanobacteriota;c__Cyanobacteriia;o__PCC-6307;f__Cyanobiaceae;g__Synechococcus_E;s__Synechococcus_E sp002724845	0.992129	1.79376	1.42274	0.193762	0.16467	0.38821	0.43357	1.02352	0.114617	1.01186	0.394998	1.22821	0.905157	0.546713	0	1.52056	1.13083	1.35214	0.399554	0.147352	0.867569	1.85831	5.13088	3.51249	3.09022	4.21782	4.19786	4.70804
Russell_MAG46	Seawater-specific	Cyanobacteriota	d__Bacteria;p__Cyanobacteriota;c__Cyanobacteriia;o__PCC-6307;f__Cyanobiaceae;g__Synechococcus_E;s__Synechococcus_E sp002724845	1.16426	2.10727	1.64094	0.224974	0.190197	0.45311	0.545611	1.26566	0.142872	1.18719	0.472935	1.46448	1.03748	0.622248	0.656487	0.90042	1.25153	1.59349	0.448518	0.162561	0.966266	2.68641	6.00612	4.11841	3.62437	4.9281	4.84226	5.53305
seawater_Dunk_MAG7	Seawater-specific	Cyanobacteriota	d__Bacteria;p__Cyanobacteriota;c__Cyanobacteriia;o__PCC-6307;f__Cyanobiaceae;g__Vulcanococcus;s__Vulcanococcus sp014217875	0.249638	0.48481	0.310398	0.149647	0.0484832	0.106981	0	0	0.108233	0.34739	0.128888	0.238807	0.2281	0.182378	0	0	0.131131	0.168871	0.0976056	0.0291317	0.311968	0.599039	0.830522	0.43159	0.496506	0.82699	0.206471	0.938104
seawater_Fitzroy_MAG6	Seawater-specific	Cyanobacteriota	d__Bacteria;p__Cyanobacteriota;c__Cyanobacteriia;o__PCC-6307;f__Cyanobiaceae;g__Vulcanococcus;s__Vulcanococcus sp014217875	0.268578	0.520475	0.326037	0.160153	0.051048	0.123602	0	0	0.111712	0.360118	0.13287	0.262192	0.233756	0.186628	0	0	0.122187	0.172046	0.103166	0.0310933	0.322358	0.64562	0.801073	0.644155	0.525913	0.885732	0.21921	1.0335
seawater_Magnetic_MAG11	Seawater-specific	Cyanobacteriota	d__Bacteria;p__Cyanobacteriota;c__Cyanobacteriia;o__PCC-6307;f__Cyanobiaceae;g__Vulcanococcus;s__Vulcanococcus sp014217875	0.264347	0.541429	0.346037	0.160435	0.0521914	0.118779	0	0	0.1248	0.39527	0.147536	0.271712	0.248011	0.206178	0	0	0.131162	0.185115	0.106422	0.0328111	0.343511	0.639167	0.806023	0.461317	0.665697	0.913025	0.221659	1.01812
seawater_Pandora_MAG7	Seawater-specific	Cyanobacteriota	d__Bacteria;p__Cyanobacteriota;c__Cyanobacteriia;o__PCC-6307;f__Cyanobiaceae;g__Vulcanococcus;s__Vulcanococcus sp014217875	0.249233	0.473362	0.308388	0.150548	0.0460279	0.106194	0	0	0.114126	0.353615	0.132994	0.238559	0.230019	0.178558	0	0	0.110454	0.165674	0.0904179	0.0274203	0.305203	0.586592	0.737706	0.430075	0.50214	0.933648	0.210448	0.941194
seawater_Pelorus_MAG6	Seawater-specific	Cyanobacteriota	d__Bacteria;p__Cyanobacteriota;c__Cyanobacteriia;o__PCC-6307;f__Cyanobiaceae;g__Vulcanococcus;s__Vulcanococcus sp014217875	0.231421	0.459153	0.294124	0.142096	0.0459322	0.103332	0	0	0.0947843	0.318291	0.110673	0.229933	0.206718	0.166342	0	0	0.123641	0.163476	0.0866478	0.0263951	0.278047	0.541244	0.727251	0.437706	0.466087	0.791225	0.353031	0.909222
seawater_Russell_MAG8	Seawater-specific	Cyanobacteriota	d__Bacteria;p__Cyanobacteriota;c__Cyanobacteriia;o__PCC-6307;f__Cyanobiaceae;g__Vulcanococcus;s__Vulcanococcus sp014217875	0.267292	0.525376	0.342635	0.165584	0.0500515	0.116622	0	0	0.103677	0.363987	0.136272	0.256835	0.24389	0.186538	0	0	0.138273	0.19638	0.103489	0.0310274	0.322355	0.642093	0.8291	0.509744	0.542489	0.896824	0.314476	1.14278
Pandora_MAG21	A.kenti-specific	Cyanobacteriota	d__Bacteria;p__Cyanobacteriota;c__Vampirovibrionia;o__Gastranaerophilales;f__UBA9579;g__;s__	0	0	0	0	0	0	0	0	0	0	0	0	0	3.89284	0	0	0	0	0	0	0	0	0	0	0	0	0	0
Pandora_MAG20	A.kenti-specific	Cyanobacteriota	d__Bacteria;p__Cyanobacteriota;c__Vampirovibrionia;o__Gastranaerophilales;f__UBA9579;g__GWF2-37-15;s__	0	0	0	0	0	0	0	0	0	0	0	0	0	1.14417	0	0	0	0	0	0	0	0	0	0	0	0	0	0
Fitzroy_MAG3	A.kenti-specific	Desulfobacterota	d__Bacteria;p__Desulfobacterota;c__Desulfobacteria;o__Desulfobacterales;f__Desulfobacteraceae;g__Desulfobacter;s__	0	0	0.600967	12.0097	0	0	0	0	0	0	0	0	0	0	0	0	0	0	0	0	0	0	0	0	0	0	0	0
Fitzroy_MAG4	A.kenti-specific	Desulfobacterota	d__Bacteria;p__Desulfobacterota;c__Desulfobacteria;o__Desulfobacterales;f__Desulfobacteraceae;g__Desulfobacter;s__	0	0	0.0877658	1.75227	0	0	0	0	0.166293	0	0	0	0	0	0	0	0	0.142404	0.0321058	0	0	0	0	0	0	0	0	0
Magnetic_MAG13	A.kenti-specific	Desulfobacterota	d__Bacteria;p__Desulfobacterota;c__Desulfobacteria;o__Desulfobacterales;f__Desulfobacteraceae;g__Desulfobacter;s__	0	0	0.0896531	0.435461	0	0	0	0	3.29505	0	0	0	0	0	0	0	0	0.15395	0.0298233	0	0	0	0	0	0	0	0	0
Pandora_MAG12	A.kenti-specific	Desulfobacterota	d__Bacteria;p__Desulfobacterota;c__Desulfobulbia;o__Desulfobulbales;f__Desulfocapsaceae;g__Desulforhopalus;s__	0	0	0	0	0	0	0	0	0	0	0	0	0	1.99274	0	0	0	0	0	0	0	0	0	0	0	0	0	0
Fitzroy_MAG12	A.kenti-specific	Desulfobacterota	d__Bacteria;p__Desulfobacterota;c__Desulfovibrionia;o__Desulfovibrionales;f__Desulfovibrionaceae;g__;s__	0	0	0	1.20891	0	0	0	0	0	0	0	0	0	0	0	0	0	0	0	0	0	0	0	0	0	0	0	0
Russell_MAG38	A.kenti-specific	Desulfobacterota	d__Bacteria;p__Desulfobacterota;c__Desulfovibrionia;o__Desulfovibrionales;f__Desulfovibrionaceae;g__Maridesulfovibrio;s__	0	0	0	0	0	0	0	0	0	0	0	0	0	0	0	0	0	0	0	0.90646	0	0	0	0	0	0	0	0
Fitzroy_MAG2	A.kenti-specific	Desulfobacterota	d__Bacteria;p__Desulfobacterota;c__Desulfovibrionia;o__Desulfovibrionales;f__Desulfovibrionaceae;g__Pseudodesulfovibrio;s__	0	0	0	5.18278	0	0	0	0	0	0	0	0	0	0.0743656	0	0	0	0	0	0	0	0	0	0	0	0	0	0
Pandora_MAG14	A.kenti-specific	Desulfobacterota_D	d__Bacteria;p__Desulfobacterota_D;c__UBA1144;o__UBA2774;f__UBA2774;g__CR02bin9;s__	0	0.41406	0.202088	0	0	0	0	0	0.828312	0	0	0	0	2.08499	0	0	0.378164	0.176938	0.307159	0	0	0	0	0	0	0	0	0
seawater_Dunk_MAG25	Seawater-specific	Marinisomatota	d__Bacteria;p__Marinisomatota;c__Marinisomatia;o__Marinisomatales;f__Marinisomataceae;g__Marinisoma;s__Marinisoma sp902599655	0.324315	1.30207	1.00023	0.24854	0.482106	0.594088	0.752303	0	0.874565	0.0898793	0	1.2361	0.491903	0.265235	0	0.756128	0	0.21289	0.0808373	0.0603139	0.14942	0.444728	3.35253	7.08348	2.94182	3.1317	3.0096	5.72234
seawater_Magnetic_MAG33	Seawater-specific	Marinisomatota	d__Bacteria;p__Marinisomatota;c__Marinisomatia;o__Marinisomatales;f__TCS55;g__TMED108;s__TMED108 sp002702225	0	0	0	0	0	0	0	0	0	0	0	0	0	0	0	0	0	0	0	0	0	0	0.642053	0.984186	1.04244	0.549	0.689462	0.75743
seawater_Pelorus_MAG22	Seawater-specific	Marinisomatota	d__Bacteria;p__Marinisomatota;c__Marinisomatia;o__Marinisomatales;f__TCS55;g__TMED108;s__TMED108 sp002702225	0	0	0	0	0	0	0	0	0	0	0	0	0	0	0	0	0	0	0	0	0	0	0.654646	0.992164	0.911426	0.544355	0.784449	0.769505
seawater_Dunk_MAG27	Seawater-specific	Marinisomatota	d__Bacteria;p__Marinisomatota;c__Marinisomatia;o__Marinisomatales;f__TCS55;g__TMED108;s__TMED108 sp002724475	0	0	0	0	0	0	0	0	0	0	0	0	0	0	0	0	0	0	0	0	0	0	0.728637	0.977112	0.906362	0.548761	0.688764	0.75629
seawater_Fitzroy_MAG28	Seawater-specific	Marinisomatota	d__Bacteria;p__Marinisomatota;c__Marinisomatia;o__Marinisomatales;f__TCS55;g__TMED108;s__TMED108 sp002724475	0	0	0	0	0	0	0	0	0	0	0	0	0	0	0	0	0	0	0	0	0	0	0.59544	1.02396	0.820496	0.500293	0.635965	0.709746
seawater_Russell_MAG20	Seawater-specific	Marinisomatota	d__Bacteria;p__Marinisomatota;c__Marinisomatia;o__Marinisomatales;f__TCS55;g__TMED108;s__TMED108 sp002724475	0	0	0	0	0	0	0	0	0	0	0	0	0	0	0	0	0	0	0	0	0	0	0.678045	1.04504	0.95036	0.569796	0.731628	0.93987
Magnetic_MAG5	A.kenti-specific	Nitrospirota	d__Bacteria;p__Nitrospirota;c__Nitrospiria;o__Nitrospirales;f__UBA8639;g__Bin75;s__	0	0	0	0	0	0	0	0	1.2886	0	0	0	0	0	0	0	0	0	0	0	0	0	0	0	0	0	0	0
Pandora_MAG15	Seawater-specific	Planctomycetota	d__Bacteria;p__Planctomycetota;c__Planctomycetes;o__Pirellulales;f__UBA1268;g__UBA1268;s__UBA1268 sp002694955	0	0.419158	0.269701	0.0780114	0	0	0	0	0.207443	0	0	0.0901717	0.12565	1.05422	0	0.549071	1.58202	0.19535	0.210681	0.0412798	0.389475	0.217554	0.138432	0.0433735	0.0304001	0.279005	0.454326	0.0341074
seawater_Pandora_MAG8	Seawater-specific	Planctomycetota	d__Bacteria;p__Planctomycetota;c__Planctomycetes;o__Pirellulales;f__UBA1268;g__UBA1268;s__UBA1268 sp002694955	0	0.381795	0.243615	0.0708952	0	0	0	0	0.186906	0	0	0	0.113543	0.736826	0	0.495094	1.43276	0.175596	0.189909	0.0376011	0.347823	0.205095	0.130996	0.043562	0.0311586	0.411633	0.424743	0.0364784
seawater_Pelorus_MAG5	Seawater-specific	Planctomycetota	d__Bacteria;p__Planctomycetota;c__Planctomycetes;o__Pirellulales;f__UBA1268;g__UBA1268;s__UBA1268 sp002694955	0	0.423612	0.266992	0.0734114	0	0	0	0	0.195835	0	0	0.0897982	0.121071	0.809409	0	0.548717	1.61766	0.201777	0.214971	0.0406799	0.375189	0.233328	0.139509	0.0405921	0.0291789	0.278907	0.597148	0.0358915
Fitzroy_MAG13	A.kenti-specific	Pseudomonadota	d__Bacteria;p__Pseudomonadota;c__Alphaproteobacteria;o__;f__;g__;s__	0	0	0	0	70.0748	59.3026	0	0	0	0	0	0	0	0	0	0	0	0	0	0	0	0	0	0	0	0	0	0
Fitzroy_MAG24	A.kenti-specific	Pseudomonadota	d__Bacteria;p__Pseudomonadota;c__Alphaproteobacteria;o__JABSOH01;f__;g__;s__	0	0	0	0	0.192242	2.24817	2.57157	0	0.233102	0.497687	0.0838691	0	0	0.160506	0	0	2.25837	2.25818	0	0	0	0	0	0	0	0	0	0
Magnetic_MAG11	A.kenti-specific	Pseudomonadota	d__Bacteria;p__Pseudomonadota;c__Alphaproteobacteria;o__JABSOH01;f__;g__;s__	0	0	0	0	0	0	0	1.10972	3.91472	0	0.124033	0	0	0	0	0	0	0	0	0	0	0	0	0	0	0	0	0
Pelorus_MAG4	A.kenti-specific	Pseudomonadota	d__Bacteria;p__Pseudomonadota;c__Alphaproteobacteria;o__JABSOH01;f__;g__;s__	0	0	0	0	0.182564	1.69893	2.26505	0	0.208042	0.478214	0.0779222	0	0	0.145614	0	0	2.73074	2.40457	0	0	0	0	0	0	0	0	0	0
Russell_MAG11	A.kenti-specific	Pseudomonadota	d__Bacteria;p__Pseudomonadota;c__Alphaproteobacteria;o__Minwuiales;f__Minwuiaceae;g__;s__	0	0	0	0	0	0	0	0	0	0	0	0	0	0	0	0	0	0	0.696838	0	0.684671	0	0	0	0	0	0	0
seawater_Magnetic_MAG12	Seawater-specific	Pseudomonadota	d__Bacteria;p__Pseudomonadota;c__Alphaproteobacteria;o__Puniceispirillales;f__Puniceispirillaceae;g__UBA3439;s__UBA3439 sp012269685	0	0	0	0	0	0	0	0	0	0	0	0	0	0	0	0	0	0.0589816	0	0	0	0	0.51124	0.702817	1.13174	0.536789	0.588651	0.657107
seawater_Magnetic_MAG21	Seawater-specific	Pseudomonadota	d__Bacteria;p__Pseudomonadota;c__Alphaproteobacteria;o__Puniceispirillales;f__Puniceispirillaceae;g__UBA685;s__UBA685 sp011524995	0	0	0	0	0	0	0	0	0	0	0	0	0	0	0	0	0	0	0	0	0	0	0.0194327	0	1.18527	0	0	0
Pelorus_MAG14	Seawater-specific	Pseudomonadota	d__Bacteria;p__Pseudomonadota;c__Alphaproteobacteria;o__Puniceispirillales;f__Puniceispirillaceae;g__UBA8309;s__UBA8309 sp001627655	0	0	0	0	0	0	0	0	0	0	0	0	0	0	0	0	0	14.5832	0	0	0	0	0.163586	0.252092	0.243927	0.161738	0.266336	0.1874
seawater_Dunk_MAG4	Seawater-specific	Pseudomonadota	d__Bacteria;p__Pseudomonadota;c__Alphaproteobacteria;o__Puniceispirillales;f__Puniceispirillaceae;g__UBA8309;s__UBA8309 sp001627655	0	0	0	0	0	0	0	0	0	0	0	0	0	0	0	0	0	0.671137	0	0	0	0	0.330026	0.412272	0.435193	0.279037	0.40729	0.300487
seawater_Fitzroy_MAG1	Seawater-specific	Pseudomonadota	d__Bacteria;p__Pseudomonadota;c__Alphaproteobacteria;o__Puniceispirillales;f__Puniceispirillaceae;g__UBA8309;s__UBA8309 sp001627655	0	0	0	0	0	0	0	0	0	0	0	0	0	0	0	0	0	0.67904	0	0	0	0	0.261083	0.466361	0.403071	0.26265	0.385355	0.287709
seawater_Magnetic_MAG2	Seawater-specific	Pseudomonadota	d__Bacteria;p__Pseudomonadota;c__Alphaproteobacteria;o__Puniceispirillales;f__Puniceispirillaceae;g__UBA8309;s__UBA8309 sp001627655	0	0	0	0	0	0	0	0	0	0	0	0	0	0	0	0	0	0.623796	0	0	0	0	0.26338	0.386497	0.464327	0.266396	0.384283	0.288673
seawater_Pandora_MAG1	Seawater-specific	Pseudomonadota	d__Bacteria;p__Pseudomonadota;c__Alphaproteobacteria;o__Puniceispirillales;f__Puniceispirillaceae;g__UBA8309;s__UBA8309 sp001627655	0	0	0	0	0	0	0	0	0	0	0	0	0	0	0	0	0	0.655459	0	0	0	0	0.265666	0.393432	0.413036	0.327486	0.389432	0.291859
seawater_Pelorus_MAG1	Seawater-specific	Pseudomonadota	d__Bacteria;p__Pseudomonadota;c__Alphaproteobacteria;o__Puniceispirillales;f__Puniceispirillaceae;g__UBA8309;s__UBA8309 sp001627655	0	0	0	0	0	0	0	0	0	0	0	0	0	0	0	0	0	0.688742	0	0	0	0	0.254035	0.382608	0.392349	0.255688	0.436254	0.282261
seawater_Russell_MAG1	Seawater-specific	Pseudomonadota	d__Bacteria;p__Pseudomonadota;c__Alphaproteobacteria;o__Puniceispirillales;f__Puniceispirillaceae;g__UBA8309;s__UBA8309 sp001627655	0	0	0	0	0	0	0	0	0	0	0	0	0	0	0	0	0	0.675911	0	0	0	0	0.262319	0.394089	0.410556	0.264509	0.388907	0.369559
Pandora_MAG16	A.kenti-specific	Pseudomonadota	d__Bacteria;p__Pseudomonadota;c__Alphaproteobacteria;o__Rhizobiales;f__JACESI01;g__JACESI01;s__	0	0	0	0	0	0	0	0	0	0	0	0	0	1.42718	0	0	0	0	0	0	0	0	0	0	0	0	0	0
Pelorus_MAG5	A.kenti-specific	Pseudomonadota	d__Bacteria;p__Pseudomonadota;c__Alphaproteobacteria;o__Rhizobiales;f__Methyloligellaceae;g__;s__	0	0	0	0	0	0	0	0	0	0	0	0	0	0	0	0	2.67143	0	0	0	0	0	0	0	0	0	0	0
Pandora_MAG17	A.kenti-specific	Pseudomonadota	d__Bacteria;p__Pseudomonadota;c__Alphaproteobacteria;o__Rhizobiales;f__Methyloligellaceae;g__Methyloceanibacter;s__	0	0.305106	0.278472	0	0	0	0	0	0.505855	0	0	0	0	2.10172	0	0	0.905728	0	0.28096	0	0	0	0	0	0	0	0	0
Pandora_MAG31	A.kenti-specific	Pseudomonadota	d__Bacteria;p__Pseudomonadota;c__Alphaproteobacteria;o__Rhizobiales;f__Rhizobiaceae;g__Nitratireductor;s__Nitratireductor aquibiodomus	0	0.22493	0.1194	0	0	0	0	3.08346	0.937181	0.695167	0.296416	1.07212	1.45035	4.28928	7.40637	0.277419	0.984542	0.104433	0	0	0	0	0	0	0	0	0	0
Pelorus_MAG20	A.kenti-specific	Pseudomonadota	d__Bacteria;p__Pseudomonadota;c__Alphaproteobacteria;o__Rhodobacterales;f__Rhodobacteraceae;g__CABZJG01;s__	0	0	0	0	0	0	0	0	0	0	0	0	0	0	0	0	0	4.35984	0	0	0	0	0	0	0	0	0	0
seawater_Dunk_MAG1	Seawater-specific	Pseudomonadota	d__Bacteria;p__Pseudomonadota;c__Alphaproteobacteria;o__Rhodobacterales;f__Rhodobacteraceae;g__LFER01;s__LFER01 sp001510135	0.054526	0.160652	0.101158	0	0	0.0437648	0	0	0	0.0548083	0	0.0800864	0.077831	0	0	0	0	0.0668616	0	0	0	0	0.348884	0.351876	0.318362	0.237471	0.127101	0.293017
seawater_Fitzroy_MAG2	Seawater-specific	Pseudomonadota	d__Bacteria;p__Pseudomonadota;c__Alphaproteobacteria;o__Rhodobacterales;f__Rhodobacteraceae;g__LFER01;s__LFER01 sp001510135	0.0508198	0.156477	0.0884489	0	0	0.0413893	0	0	0	0.0513169	0	0	0.0733639	0	0	0	0	0.0563767	0	0	0	0	0.26927	0.415654	0.275702	0.217677	0.110535	0.273965
seawater_Magnetic_MAG1	Seawater-specific	Pseudomonadota	d__Bacteria;p__Pseudomonadota;c__Alphaproteobacteria;o__Rhodobacterales;f__Rhodobacteraceae;g__LFER01;s__LFER01 sp001510135	0.0543033	0.159453	0.0983099	0	0	0.0414145	0	0	0	0.0523624	0	0.0769382	0.0777663	0	0	0	0	0.0575446	0	0	0	0	0.28477	0.335344	0.357813	0.229741	0.115381	0.28607
seawater_Pandora_MAG4	Seawater-specific	Pseudomonadota	d__Bacteria;p__Pseudomonadota;c__Alphaproteobacteria;o__Rhodobacterales;f__Rhodobacteraceae;g__LFER01;s__LFER01 sp001510135	0.0570978	0.162011	0.099208	0	0	0.0442314	0	0	0	0.0549425	0	0	0.0783409	0	0	0	0	0.0611863	0	0	0	0	0.297938	0.34035	0.336297	0.309512	0.133382	0.292983
seawater_Russell_MAG2	Seawater-specific	Pseudomonadota	d__Bacteria;p__Pseudomonadota;c__Alphaproteobacteria;o__Rhodobacterales;f__Rhodobacteraceae;g__LFER01;s__LFER01 sp001510135	0.0542687	0.15661	0.0945618	0	0	0.0417154	0	0	0	0.0499147	0	0.0786399	0.0745634	0	0	0	0	0.0565287	0	0	0	0	0.282882	0.34553	0.291927	0.230127	0.12308	0.371959
seawater_Pelorus_MAG29	Seawater-specific	Pseudomonadota	d__Bacteria;p__Pseudomonadota;c__Alphaproteobacteria;o__Rhodobacterales;f__Rhodobacteraceae;g__MED-G52;s__MED-G52 sp002457055	0.229532	0.919908	0.782495	0.115568	0.080028	0.20501	0	0	0.399572	0.173918	0	0.697734	0.295771	0.170287	0	0.943178	0.245209	0.232935	0.0900454	0.0183501	0.181739	0	2.0388	3.12552	2.68293	2.36165	2.39457	2.31101
Russell_MAG25	A.kenti-specific	Pseudomonadota	d__Bacteria;p__Pseudomonadota;c__Alphaproteobacteria;o__Rhodobacterales;f__Rhodobacteraceae;g__SZUA-547;s__	0	0	0	0	0	0	0	0	0	0	0	0	0	0	0	0	0	0	0.903334	0	0	0	0	0	0	0	0	0
Russell_MAG10	A.kenti-specific	Pseudomonadota	d__Bacteria;p__Pseudomonadota;c__Alphaproteobacteria;o__Sphingomonadales;f__SMXR01;g__SMXR01;s__	0	0	0	0	0	0	0	0	0	0	0	0	0	0	0	0	0	0.0624761	0.578142	0	0	0	0	0	0	0	0	0
seawater_Dunk_MAG31	Seawater-specific	Pseudomonadota	d__Bacteria;p__Pseudomonadota;c__Alphaproteobacteria;o__Thalassobaculales;f__Nisaeaceae;g__GCA-002701455;s__GCA-002701455 sp002690995	0	0.240138	0	0	0	0	0	0	0	0	0	0	0	0	0	0	0	0.10816	0	0	0	0	0.262451	0.411383	0.175198	0.253248	0.237848	0.22011
seawater_Pelorus_MAG26	Seawater-specific	Pseudomonadota	d__Bacteria;p__Pseudomonadota;c__Alphaproteobacteria;o__Thalassobaculales;f__Nisaeaceae;g__GCA-002701455;s__GCA-002701455 sp002690995	0	0.182802	0	0	0	0	0	0	0	0	0	0	0	0	0	0	0	0.10958	0	0	0	0	0.169404	0.354453	0.174096	0.236572	0.320516	0.208311
seawater_Fitzroy_MAG31	Seawater-specific	Pseudomonadota	d__Bacteria;p__Pseudomonadota;c__Alphaproteobacteria;o__Thalassobaculales;f__Nisaeaceae;g__GCA-002701455;s__GCA-002701455 sp902578675	0	0.201068	0	0	0	0	0	0	0	0	0	0.0857787	0	0	0	0	0	0.115839	0	0	0	0	0.188819	0.510221	0.189708	0.257984	0.233394	0.235108
seawater_Pandora_MAG22	Seawater-specific	Pseudomonadota	d__Bacteria;p__Pseudomonadota;c__Alphaproteobacteria;o__Thalassobaculales;f__Nisaeaceae;g__GCA-002701455;s__GCA-002701455 sp902578675	0	0.187069	0	0	0	0	0	0	0	0	0	0	0	0	0	0	0	0.107511	0	0	0	0	0.168294	0.352948	0.168185	0.327855	0.213106	0.204647
Magnetic_MAG21	A.kenti-specific	Pseudomonadota	d__Bacteria;p__Pseudomonadota;c__Alphaproteobacteria;o__UBA8366;f__GCA-2696645;g__;s__	0	0	0	0	0	0	0	0	2.05846	10.5948	0.127517	0	0	0	0	5.03166	0.132395	0	0	0	0	0	0	0	0	0	0	0
Pelorus_MAG2	A.kenti-specific	Pseudomonadota	d__Bacteria;p__Pseudomonadota;c__Alphaproteobacteria;o__UBA8366;f__GCA-2696645;g__;s__	0	0	0	0	0	0	0	0	2.25662	4.27909	0.135765	0	0	0	0	11.2997	0.132863	0	0	0	0	0	0	0	0	0	0	0
Russell_MAG23	A.kenti-specific	Pseudomonadota	d__Bacteria;p__Pseudomonadota;c__Gammaproteobacteria;o__AqS2;f__;g__;s__	0	0	0	0	0	0	0	0	0	0	0	0	0	0	0	0	0	0	0.626775	0	0	0	0	0	0	0	0	0
Pandora_MAG18	A.kenti-specific	Pseudomonadota	d__Bacteria;p__Pseudomonadota;c__Gammaproteobacteria;o__Chromatiales;f__Sedimenticolaceae;g__;s__	0	0	0	0	0	0	0	0	0	0	0	0	0	1.81236	0	0	0	0	0	0	0	0	0	0	0	0	0	0
Pandora_MAG24	A.kenti-specific	Pseudomonadota	d__Bacteria;p__Pseudomonadota;c__Gammaproteobacteria;o__Enterobacterales;f__Alteromonadaceae;g__Thalassotalea;s__	0	0	0	0	0	0	0	0	0	0	0	0	0	2.32305	0	0	0	0	0	0	0	0	0	0	0	0	0	0
Russell_MAG43	A.kenti-specific	Pseudomonadota	d__Bacteria;p__Pseudomonadota;c__Gammaproteobacteria;o__Enterobacterales;f__Shewanellaceae;g__Ferrimonas;s__Ferrimonas sp005116665	0	0	0	0	0	0	0	0	0	0	0	0	0	0	0	0	0	0	0	0.538286	0	0	0	0	0	0	0	0
Magnetic_MAG1	A.kenti-specific	Pseudomonadota	d__Bacteria;p__Pseudomonadota;c__Gammaproteobacteria;o__LLD-282;f__LLD-282;g__;s__	0	0	0	0	0	0	0	0	3.5397	0	0	0	0	0	0	0	0	0	0	0	0	0	0	0	0	0	0	0
Dunk_MAG1	A.kenti-specific	Pseudomonadota	d__Bacteria;p__Pseudomonadota;c__Gammaproteobacteria;o__Pseudomonadales;f__Alcanivoracaceae;g__Alcanivorax;s__	12.4733	6.095	8.45267	5.09851	0.850455	1.07196	9.31439	7.06018	3.6133	3.62823	5.89792	8.0316	5.70881	3.41798	8.78107	8.21159	4.14505	5.68798	6.53162	0.546315	4.23016	6.43478	0	0	0	0	0	0
Fitzroy_MAG14	A.kenti-specific	Pseudomonadota	d__Bacteria;p__Pseudomonadota;c__Gammaproteobacteria;o__Pseudomonadales;f__Alcanivoracaceae;g__Alcanivorax;s__	12.4095	6.00538	8.30608	5.03606	0.834236	1.05466	9.26605	6.88941	3.53667	3.59339	5.80503	7.86944	5.63492	3.32676	8.90363	8.05634	4.05575	5.60775	6.42882	0.538478	4.1424	6.35974	0	0	0	0	0	0
Magnetic_MAG29	A.kenti-specific	Pseudomonadota	d__Bacteria;p__Pseudomonadota;c__Gammaproteobacteria;o__Pseudomonadales;f__Alcanivoracaceae;g__Alcanivorax;s__	12.4035	6.08443	8.42546	5.09642	0.845223	1.0703	9.31064	7.01546	3.59743	3.62387	5.87438	7.99054	5.68143	3.3873	8.80428	8.1371	4.12561	5.66676	6.49747	0.546493	4.237	6.46502	0	0	0	0	0	0
Pandora_MAG5	A.kenti-specific	Pseudomonadota	d__Bacteria;p__Pseudomonadota;c__Gammaproteobacteria;o__Pseudomonadales;f__Alcanivoracaceae;g__Alcanivorax;s__	12.3928	6.04128	8.37514	5.0739	0.842318	1.06687	9.2852	6.94883	3.5936	3.59879	5.85092	7.9752	5.66301	3.37138	8.7426	8.1492	4.09928	5.64241	6.49667	0.544432	4.19066	6.39883	0	0	0	0	0	0
Pelorus_MAG7	A.kenti-specific	Pseudomonadota	d__Bacteria;p__Pseudomonadota;c__Gammaproteobacteria;o__Pseudomonadales;f__Alcanivoracaceae;g__Alcanivorax;s__	12.3913	6.05901	8.40755	5.0937	0.856563	1.08329	9.31413	7.07781	3.60951	3.62328	5.85699	8.01555	5.70202	3.42563	8.97109	8.20953	4.12183	5.65759	6.5234	0.546085	4.24988	6.40558	0	0	0	0	0	0
Russell_MAG45	A.kenti-specific	Pseudomonadota	d__Bacteria;p__Pseudomonadota;c__Gammaproteobacteria;o__Pseudomonadales;f__Alcanivoracaceae;g__Alcanivorax;s__	12.3018	6.04759	8.45175	5.47308	0.881803	1.40911	9.39213	7.09106	3.58211	3.56865	5.79345	8.02988	5.91029	3.55162	8.84837	8.33223	4.59658	5.61988	6.5533	0.616629	4.38738	6.41321	0	0	0	0	0	0
Dunk_MAG4	A.kenti-specific	Pseudomonadota	d__Bacteria;p__Pseudomonadota;c__Gammaproteobacteria;o__Pseudomonadales;f__Endozoicomonadaceae;g__Endozoicomonas;s__	0.536005	3.78017	0	1.19495	1.72996	0.479874	0.281472	0	0.226265	1.96108	2.00178	2.68069	5.9904	2.07857	2.59859	0	0	0.97413	2.88977	0.0859979	8.52632	0.503199	0	0	0	0	0	0
Fitzroy_MAG17	A.kenti-specific	Pseudomonadota	d__Bacteria;p__Pseudomonadota;c__Gammaproteobacteria;o__Pseudomonadales;f__Endozoicomonadaceae;g__Endozoicomonas;s__	0	0	0	0.133205	2.60836	0	0	1.11988	0.616697	10.8026	18.0259	0.662409	3.65026	0.455061	0	0	0	0	0.064899	0	0.482293	0.393112	0	0	0	0	0	0
Fitzroy_MAG7	A.kenti-specific	Pseudomonadota	d__Bacteria;p__Pseudomonadota;c__Gammaproteobacteria;o__Pseudomonadales;f__Endozoicomonadaceae;g__Endozoicomonas;s__	0.470074	0.490113	0	0.954139	0.599736	0.429794	0.285283	0	0.134268	1.53094	1.52678	1.66782	4.09319	1.48669	1.71038	0	0	0.879936	1.3182	0.0492649	4.32332	0.369614	0	0	0	0	0	0
Magnetic_MAG22	A.kenti-specific	Pseudomonadota	d__Bacteria;p__Pseudomonadota;c__Gammaproteobacteria;o__Pseudomonadales;f__Endozoicomonadaceae;g__Endozoicomonas;s__	0	0	0	0.106618	1.98702	0	0	1.48157	0.833324	13.8958	23.005	0.566128	3.12727	0.390287	0	0	0	0	0.0565337	0	0.42391	0.326763	0	0	0	0	0	0
Pandora_MAG11	A.kenti-specific	Pseudomonadota	d__Bacteria;p__Pseudomonadota;c__Gammaproteobacteria;o__Pseudomonadales;f__Endozoicomonadaceae;g__Endozoicomonas;s__	0.0981307	0	0	0.144068	0.285241	0.492547	0	0	0	0.200861	0.139923	3.38049	3.39872	3.0185	4.25576	1.0805	0.0540678	0.0401833	3.6843	0.107894	2.42341	5.22148	0	0	0	0	0	0
Pandora_MAG22	A.kenti-specific	Pseudomonadota	d__Bacteria;p__Pseudomonadota;c__Gammaproteobacteria;o__Pseudomonadales;f__Endozoicomonadaceae;g__Endozoicomonas;s__	0.451608	0.684368	0	0.771561	0.794421	0.386326	0.259445	0	0.15089	1.58648	1.60573	3.46456	8.51784	3.09322	2.90234	0	0	1.10123	1.14384	0.0488115	4.70494	0.395706	0	0	0	0	0	0
Pelorus_MAG18	A.kenti-specific	Pseudomonadota	d__Bacteria;p__Pseudomonadota;c__Gammaproteobacteria;o__Pseudomonadales;f__Endozoicomonadaceae;g__Endozoicomonas;s__	0.457325	0.540504	0	0.708513	0.615603	0.365703	0.229761	0	0.140754	1.5996	1.58776	2.08799	5.08139	1.814	2.01211	0	0	1.30049	1.14	0.051278	4.65749	0.417691	0	0	0	0	0	0
Russell_MAG1	A.kenti-specific	Pseudomonadota	d__Bacteria;p__Pseudomonadota;c__Gammaproteobacteria;o__Pseudomonadales;f__Endozoicomonadaceae;g__Endozoicomonas;s__	0.10165	0	0	0.155984	0.321346	0.552121	0	0	0	0.234626	0.183656	3.44023	3.53689	2.47139	4.50981	1.20774	0.0634585	0.04355	4.49998	0.124057	2.72777	5.8263	0	0	0	0	0	0
Russell_MAG12	A.kenti-specific	Pseudomonadota	d__Bacteria;p__Pseudomonadota;c__Gammaproteobacteria;o__Pseudomonadales;f__Endozoicomonadaceae;g__Endozoicomonas;s__	0.464686	0.48202	0	0.880238	0.588521	0.394575	0.258837	0	0.139393	1.57415	1.55688	1.67203	4.06427	1.50721	1.7025	0	0	0.907562	1.58983	0.0517348	4.45721	0.388128	0	0	0	0	0	0
Russell_MAG3	A.kenti-specific	Pseudomonadota	d__Bacteria;p__Pseudomonadota;c__Gammaproteobacteria;o__Pseudomonadales;f__Halieaceae;g__Halioglobus;s__	0	0	0	0	0	0	0	0	0	0	0	0	0	0	0	0	0	0	0.6673	0	0	0	0	0	0	0	0	0
seawater_Dunk_MAG29	Seawater-specific	Pseudomonadota	d__Bacteria;p__Pseudomonadota;c__Gammaproteobacteria;o__Pseudomonadales;f__Halieaceae;g__Luminiphilus;s__	0.226473	0.877186	0.768163	0.266362	0.126946	0.154955	0	0	0.236118	0.0771949	0	0.304728	0.279129	0.298429	0	0.227523	0.251705	0.235685	0.177151	0.0595254	0.863822	0.768758	0.859374	0.648084	0.60269	1.10528	0.472561	0.509048
Dunk_MAG10	A.kenti-specific	Pseudomonadota	d__Bacteria;p__Pseudomonadota;c__Gammaproteobacteria;o__Pseudomonadales;f__Halieaceae;g__Luminiphilus;s__Luminiphilus sp012270045	0.398931	0.597642	1.64607	0.163427	0.0753473	0.13052	0	0	0.225992	0.25129	0.278218	0.236821	0.199652	0.332518	0	0.814627	0.776199	0.535322	0.19866	0.0662124	0.633098	1.05074	0.0444266	0.0362446	0.049634	0.0618186	0.0859195	0.0304535
Dunk_MAG2	Seawater-specific	Pseudomonadota	d__Bacteria;p__Pseudomonadota;c__Gammaproteobacteria;o__Pseudomonadales;f__Halieaceae;g__Luminiphilus;s__Luminiphilus sp012270045	0.44236	1.02421	1.24931	0.178629	0.0871463	0.155898	0	0	0.261866	0.272095	0.275075	0.287707	0.226458	0.367635	0	0.841659	0.799209	0.560237	0.223456	0.0704896	0.675183	1.09367	0.139576	0.126451	0.104546	0.143342	0.157901	0.115932
Pandora_MAG34	A.kenti-specific	Pseudomonadota	d__Bacteria;p__Pseudomonadota;c__Gammaproteobacteria;o__Pseudomonadales;f__Halieaceae;g__Luminiphilus;s__Luminiphilus sp012270045	0.37763	0.576751	1.11294	0.157073	0.0703323	0.125307	0	0	0.21983	0.238667	0.257638	0.222981	0.185114	0.471861	0	0.789177	0.741562	0.514981	0.189263	0.0630729	0.613643	0.998786	0.046541	0.0377145	0.0484866	0.0625971	0.083966	0.0311841
Pelorus_MAG24	A.kenti-specific	Pseudomonadota	d__Bacteria;p__Pseudomonadota;c__Gammaproteobacteria;o__Pseudomonadales;f__Halieaceae;g__Luminiphilus;s__Luminiphilus sp012270045	0.426277	0.66359	1.29908	0.178592	0.0820771	0.143142	0	0	0.239313	0.276749	0.27171	0.273719	0.219617	0.369878	0	1.0349	0.967192	0.718629	0.221472	0.0758758	0.750673	1.18166	0.0496266	0.0400439	0.0506224	0.0678256	0.105751	0.0329289
Russell_MAG20	A.kenti-specific	Pseudomonadota	d__Bacteria;p__Pseudomonadota;c__Gammaproteobacteria;o__Pseudomonadales;f__Halieaceae;g__Luminiphilus;s__Luminiphilus sp012270045	0.391251	0.59334	1.17598	0.15862	0.0735349	0.13349	0	0	0.22154	0.253585	0.269351	0.240192	0.197517	0.33428	0	0.854822	0.813128	0.54267	0.266005	0.0672601	0.651575	1.06246	0.0432913	0.0356451	0.0468657	0.0603821	0.0875961	0.0297841
seawater_Magnetic_MAG6	Seawater-specific	Pseudomonadota	d__Bacteria;p__Pseudomonadota;c__Gammaproteobacteria;o__Pseudomonadales;f__Litoricolaceae;g__Litoricola;s__	0	0	0	0	0	0	0	0	0	0	0	0	0	0	0	0	0	0	0	0	0	0	0.0614416	0	1.03725	0	0	0
seawater_Magnetic_MAG23	Seawater-specific	Pseudomonadota	d__Bacteria;p__Pseudomonadota;c__Gammaproteobacteria;o__Pseudomonadales;f__Nitrincolaceae;g__Marinobacterium;s__	0	0	0	0	0	0	0	0	0	0	0	0	0	0	0	0	0	0	0	0	0	0	0	0	0.659339	0	0	0
seawater_Dunk_MAG2	Seawater-specific	Pseudomonadota	d__Bacteria;p__Pseudomonadota;c__Gammaproteobacteria;o__Pseudomonadales;f__Pseudohongiellaceae;g__UBA9145;s__UBA9145 sp008081045	0	0.152501	0.113144	0	0.0337405	0	0	0	0.156169	0	0	0.12734	0.100099	0	0	0	0	0.0412585	0	0	0	0	0.232197	0.317881	0.177342	0.164767	0.124605	0.20056
seawater_Fitzroy_MAG7	Seawater-specific	Pseudomonadota	d__Bacteria;p__Pseudomonadota;c__Gammaproteobacteria;o__Pseudomonadales;f__Pseudohongiellaceae;g__UBA9145;s__UBA9145 sp008081045	0	0.154556	0.112636	0	0.036289	0	0	0	0.173616	0	0	0.126361	0.101143	0	0	0	0	0.0365824	0	0	0	0	0.167993	0.415732	0.180038	0.159729	0.11962	0.204919
seawater_Magnetic_MAG10	Seawater-specific	Pseudomonadota	d__Bacteria;p__Pseudomonadota;c__Gammaproteobacteria;o__Pseudomonadales;f__Pseudohongiellaceae;g__UBA9145;s__UBA9145 sp008081045	0	0.149408	0.111794	0	0.0358013	0	0	0	0.174303	0	0	0.12397	0.101444	0	0	0	0	0.0330037	0	0	0	0	0.155382	0.307492	0.252465	0.148997	0.112621	0.191466
seawater_Pandora_MAG5	Seawater-specific	Pseudomonadota	d__Bacteria;p__Pseudomonadota;c__Gammaproteobacteria;o__Pseudomonadales;f__Pseudohongiellaceae;g__UBA9145;s__UBA9145 sp008081045	0	0.144521	0.0918304	0	0.0308968	0	0	0	0.143107	0	0	0.114787	0.0871913	0	0	0	0	0.0338476	0	0	0	0	0.16337	0.30635	0.173667	0.233988	0.128188	0.192133
seawater_Russell_MAG3	Seawater-specific	Pseudomonadota	d__Bacteria;p__Pseudomonadota;c__Gammaproteobacteria;o__Pseudomonadales;f__Pseudohongiellaceae;g__UBA9145;s__UBA9145 sp008081045	0	0.161169	0.117193	0	0.0340945	0	0	0	0.156188	0	0	0.127687	0.0980107	0	0	0	0	0.0415926	0	0	0	0	0.178696	0.361963	0.192761	0.167536	0.124999	0.30096
Magnetic_MAG10	A.kenti-specific	Pseudomonadota	d__Bacteria;p__Pseudomonadota;c__Gammaproteobacteria;o__QNFE01;f__QNFE01;g__;s__	0	0	0	0	0.0399561	0	0	0	5.3384	1.59085	0.386649	0	0	0	0	0	0	0	0	0	0	0	0	0	0	0	0	0
Magnetic_MAG15	A.kenti-specific	Pseudomonadota	d__Bacteria;p__Pseudomonadota;c__Gammaproteobacteria;o__QNFE01;f__QNFE01;g__;s__	0.753398	0.309027	0	0	0	0	2.51558	0	8.724	0.726459	3.84282	0.882264	0	0.20055	0	0	0	0	1.03181	0.0533634	1.22087	0	0	0	0	0	0	0
seawater_Pelorus_MAG21	Seawater-specific	Pseudomonadota	d__Bacteria;p__Pseudomonadota;c__Gammaproteobacteria;o__SAR86;f__TMED112;g__TMED112;s__TMED112 sp902535365	0.0952585	1.16102	0.182658	0	0	0.107614	0	0	0	0	0	0.707237	0.322898	0.104567	0	0.519187	0.0951839	0.268404	0.0358212	0	0.164064	0	3.10057	5.03644	3.48374	4.15319	7.31605	4.43428
Pandora_MAG29	A.kenti-specific	Pseudomonadota	d__Bacteria;p__Pseudomonadota;c__Gammaproteobacteria;o__UBA4486;f__UBA4486;g__;s__	0	0	0	0	0	0	0	0	0	0	0	0	0	1.993	0	0	0	0	0	0	0	0	0	0	0	0	0	0
Pandora_MAG32	A.kenti-specific	Pseudomonadota	d__Bacteria;p__Pseudomonadota;c__Gammaproteobacteria;o__UBA9339;f__;g__;s__	0	0	0	0	0	0	0	0	0	0	0	0	0	1.76476	0	0	0	0	0	0	0	0	0	0	0	0	0	0
Russell_MAG2	A.kenti-specific	Pseudomonadota	d__Bacteria;p__Pseudomonadota;c__Gammaproteobacteria;o__Xanthomonadales;f__SZUA-36;g__WTJD01;s__WTJD01 sp011524975	0.594509	1.12315	1.41922	0.522943	0.0646689	0.202527	0	0	0.71681	0.318829	0.45558	0.158967	0.204951	1.00937	0	0.242682	0.893432	0.504208	0.846707	0.0649312	1.42154	1.41725	0.0774604	0.126453	0.0490415	0.102635	0.0147997	0.0412397
seawater_Fitzroy_MAG15	Seawater-specific	SAR324	d__Bacteria;p__SAR324;c__SAR324;o__SAR324;f__NAC60-12;g__JCVI-SCAAA005;s__JCVI-SCAAA005 sp011522845	0	0	0	0	0	0	0	0	0	0	0	0	0	0	0	0	0	0	0	0	0	0	0.204564	0.972931	0.398846	0.430441	0.415867	0.354483
seawater_Magnetic_MAG3	Seawater-specific	SAR324	d__Bacteria;p__SAR324;c__SAR324;o__SAR324;f__NAC60-12;g__UBA1014;s__UBA1014 sp001469005	0	0	0	0	0	0	0	0	0	0	0	0	0	0	0	0	0	0	0	0	0	0	0.253203	0.417377	0.846248	0.434174	0.307368	0.263299
seawater_Pandora_MAG2	Seawater-specific	SAR324	d__Bacteria;p__SAR324;c__SAR324;o__SAR324;f__NAC60-12;g__UBA1014;s__UBA1014 sp001469005	0	0	0	0	0	0	0	0	0	0	0	0	0	0	0	0	0	0	0	0	0	0	0.220611	0.364195	0.551284	0.590648	0.267679	0.228097
Pandora_MAG37	A.kenti-specific	Verrucomicrobiota	d__Bacteria;p__Verrucomicrobiota;c__Verrucomicrobiae;o__Verrucomicrobiales;f__Akkermansiaceae;g__;s__	0	0	0	0	0	0	0	0	0	0	0	0	0	1.80396	0	0	0	0	0	0	0	0	0	0	0	0	0	0
Pelorus_MAG10	A.kenti-specific	Verrucomicrobiota	d__Bacteria;p__Verrucomicrobiota;c__Verrucomicrobiae;o__Verrucomicrobiales;f__Akkermansiaceae;g__;s__	0	0	0	0.131352	0	0	0	0	0	0	0	0	0	0	0	0	12.4912	0.379127	0.248714	0	0	0	0	0	0	0	0	0
Magnetic_MAG4	A.kenti-specific	Verrucomicrobiota	d__Bacteria;p__Verrucomicrobiota;c__Verrucomicrobiae;o__Verrucomicrobiales;f__Akkermansiaceae;g__Rubritalea;s__	0	0	0	0.117801	0	0	0	0	1.13103	0	0	0	0	1.588	0	0	0.484947	0.0574271	2.26174	0	0.518379	0.518277	0	0	0	0	0	0
Pelorus_MAG9	A.kenti-specific	Verrucomicrobiota	d__Bacteria;p__Verrucomicrobiota;c__Verrucomicrobiae;o__Verrucomicrobiales;f__Akkermansiaceae;g__Rubritalea;s__	0	0	0	0	0	0	0	0	0.221051	0	0	0	0	1.68441	0	0	3.13854	0.218406	1.09907	0	0.233488	0.227307	0	0	0	0	0	0
Russell_MAG7	A.kenti-specific	Verrucomicrobiota	d__Bacteria;p__Verrucomicrobiota;c__Verrucomicrobiae;o__Verrucomicrobiales;f__Akkermansiaceae;g__Rubritalea;s__	0	0	0	0.127797	0	0	0	0	0.317607	0	0	0	0	1.80208	0	0	0.484194	0.0676346	5.68074	0	0.583667	0.658569	0	0	0	0	0	0

## Sheet: fig.3a-d
Legend: Source Data for Figure 3 panels a-d, including the size of each metagenome-assembled genome, the GC content, number of predicted genes, and coding density.
MAG_name	Specificity	Genome_size(bp)	GC_content(%)	No._predicted_genes	Coding_density(%)
Fitzroy_MAG2	A.kenti_specific	3893778	54.98	3726	90.53
Fitzroy_MAG3	A.kenti_specific	6535837	55.65	5660	90.47
Fitzroy_MAG4	A.kenti_specific	6149170	53.48	5515	89.19
Fitzroy_MAG5	A.kenti_specific	4640030	34.45	4011	90.87
Fitzroy_MAG7	A.kenti_specific	4058501	49.79	3483	85.51
Fitzroy_MAG8	seawater_specific	1615028	62.71	2011	91.87
Fitzroy_MAG10	A.kenti_specific	5486181	35.52	5178	91.73
Fitzroy_MAG11	A.kenti_specific	768112	32.38	689	88.66
Fitzroy_MAG12	A.kenti_specific	3398183	51.22	3153	86.52
Fitzroy_MAG13	A.kenti_specific	1524879	42.6	1487	91.96
Fitzroy_MAG14	A.kenti_specific	4108376	65.62	3782	90.78
Fitzroy_MAG15	A.kenti_specific	1588365	31.86	1524	93.8
Fitzroy_MAG17	A.kenti_specific	4612262	48.25	4222	84.12
Fitzroy_MAG19	seawater_specific	1592910	62.75	2021	92.44
Fitzroy_MAG20	A.kenti_specific	1993571	60	2207	89.84
Fitzroy_MAG23	A.kenti_specific	1262569	44.13	1113	87.91
Fitzroy_MAG24	A.kenti_specific	2074405	38.38	1917	93.93
Fitzroy_MAG27	seawater_specific	1706777	62.8	2155	92.05
Dunk_MAG1	A.kenti_specific	4245504	65.29	3893	90.54
Dunk_MAG2	seawater_specific	2997217	59.86	3089	91.39
Dunk_MAG4	A.kenti_specific	3753423	49.87	3634	87.23
Dunk_MAG6	seawater_specific	1736296	61	2174	91.45
Dunk_MAG10	A.kenti_specific	2789319	60.16	2882	92.31
Russell_MAG1	A.kenti_specific	5670264	47.95	4339	87.14
Russell_MAG2	A.kenti_specific	3203178	60.51	3027	92.38
Russell_MAG3	A.kenti_specific	2989692	56.55	3095	92.19
Russell_MAG5	seawater_specific	2127196	60.69	2461	90.91
Russell_MAG7	A.kenti_specific	2676347	48.55	2547	88.43
Russell_MAG10	A.kenti_specific	1898427	52.41	2129	93.69
Russell_MAG11	A.kenti_specific	3527211	53.95	3633	91.59
Russell_MAG12	A.kenti_specific	4124063	49.75	3544	85.32
Russell_MAG19	A.kenti_specific	3304984	32.5	3351	91.53
Russell_MAG20	A.kenti_specific	3081641	60.13	3074	91.43
Russell_MAG22	A.kenti_specific	1653816	31.77	1535	94.5
Russell_MAG23	A.kenti_specific	1433321	62.41	1520	93.22
Russell_MAG24	seawater_specific	1553853	62.84	1981	92.35
Russell_MAG25	A.kenti_specific	3048522	63.45	3059	91.48
Russell_MAG29	seawater_specific	1606548	62.62	2087	92.1
Russell_MAG30	A.kenti_specific	2208770	60.12	2341	89.96
Pandora_MAG5	A.kenti_specific	4218807	65.36	3874	90.61
Pandora_MAG8	seawater_specific	1874074	62.45	2234	91.4
Magnetic_MAG1	A.kenti_specific	1960406	43.42	1992	88.52
Magnetic_MAG3	A.kenti_specific	1702676	31.66	1655	94.35
Magnetic_MAG4	A.kenti_specific	2565785	48.43	2579	90.97
Magnetic_MAG5	A.kenti_specific	1840915	57.53	2042	87.25
Magnetic_MAG7	A.kenti_specific	3676631	35.41	3132	88.4
Magnetic_MAG10	A.kenti_specific	2129191	41.63	2039	85.02
Magnetic_MAG11	A.kenti_specific	2413730	36.61	2350	91.07
Magnetic_MAG13	A.kenti_specific	6484270	52.98	5572	89.5
Magnetic_MAG15	A.kenti_specific	2080491	39.04	1861	85.39
Magnetic_MAG16	A.kenti_specific	1731780	32.54	1640	86.84
Magnetic_MAG17	A.kenti_specific	679886	19.66	588	84.14
Dunk_MAG12	seawater_specific	1794501	62.91	2134	91.95
Magnetic_MAG20	A.kenti_specific	2487800	60.12	2369	89.3
Magnetic_MAG21	A.kenti_specific	1664585	46.39	1550	89.54
Magnetic_MAG22	A.kenti_specific	4890973	48.38	4469	84.2
Magnetic_MAG23	seawater_specific	1873630	62.23	2254	91.02
Magnetic_MAG29	A.kenti_specific	4242127	65.3	3893	90.56
Russell_MAG33	A.kenti_specific	1591030	31.74	1538	94.89
Russell_MAG37	A.kenti_specific	882287	31.53	820	87.49
Russell_MAG38	A.kenti_specific	4362140	47.62	3932	89.33
Russell_MAG40	A.kenti_specific	2997272	47.15	2896	87.75
Russell_MAG41	A.kenti_specific	5897630	40.14	4792	89.96
Russell_MAG42	seawater_specific	1780458	62.47	2268	91.7
Russell_MAG43	A.kenti_specific	3945478	51.85	4051	88.99
Russell_MAG44	A.kenti_specific	4302125	35.47	3604	88.89
Russell_MAG45	A.kenti_specific	4258743	65.23	3896	90.27
Russell_MAG46	seawater_specific	1826385	62.84	2180	91.6
Pandora_MAG11	A.kenti_specific	5845937	47.87	4549	86.66
Pandora_MAG12	A.kenti_specific	5375622	45.79	4984	87.41
Pandora_MAG13	seawater_specific	2122999	60.96	2611	91.12
Pandora_MAG14	A.kenti_specific	2240965	42.1	2343	90.28
Pandora_MAG15	seawater_specific	2831470	48.4	2517	88.12
Pandora_MAG16	A.kenti_specific	4244433	49.8	4435	89.33
Pandora_MAG17	A.kenti_specific	3394382	58.29	3775	86.99
Pandora_MAG18	A.kenti_specific	3964194	58.21	4269	89.02
Pandora_MAG19	A.kenti_specific	1323106	34.67	1836	89.79
Pandora_MAG20	A.kenti_specific	2577933	37.53	3250	89.64
Pandora_MAG21	A.kenti_specific	3472829	32.37	3311	81.6
Pandora_MAG22	A.kenti_specific	4473241	49.54	3828	86.88
Pandora_MAG23	A.kenti_specific	5194688	34.11	5037	87.51
Pandora_MAG24	A.kenti_specific	3957173	43.85	3667	81.68
Pandora_MAG29	A.kenti_specific	2063072	39.35	2066	91.19
Pandora_MAG31	A.kenti_specific	4708611	61.5	4568	89.7
Pandora_MAG32	A.kenti_specific	1676351	43.94	1564	83.55
Pandora_MAG34	A.kenti_specific	2926945	60.12	3042	91.8
Pandora_MAG37	A.kenti_specific	3547590	52.97	3149	92.51
Pelorus_MAG2	A.kenti_specific	1607091	46.51	1518	89.34
Pelorus_MAG3	seawater_specific	1434504	62.89	1871	92.28
Pelorus_MAG4	A.kenti_specific	1788423	39.02	1619	94.43
Pelorus_MAG5	A.kenti_specific	3253147	65.03	3077	88.12
Pelorus_MAG7	A.kenti_specific	4243713	65.28	3899	90.53
Pelorus_MAG9	A.kenti_specific	2527994	48.72	2378	89.82
Pelorus_MAG10	A.kenti_specific	2967874	42.74	2756	91.51
Pelorus_MAG14	seawater_specific	3296137	58.25	2882	82.61
Pelorus_MAG15	seawater_specific	2318260	40.98	2361	94.03
Pelorus_MAG18	A.kenti_specific	4134919	49.77	3569	84.68
Pelorus_MAG19	seawater_specific	1655416	62.9	2005	92.47
Pelorus_MAG20	A.kenti_specific	3249058	50.16	3251	85.5
Pelorus_MAG21	seawater_specific	1619811	62.58	2061	91.79
Pelorus_MAG22	A.kenti_specific	6949618	49.96	5851	86.36
Pelorus_MAG24	A.kenti_specific	3314696	60.02	3144	90.89
seawater_Dunk_MAG1	seawater_specific	3196223	49.77	3194	90.03
seawater_Dunk_MAG10	seawater_specific	2387062	66.16	2711	93.48
seawater_Dunk_MAG12	seawater_specific	1771302	46.19	1908	94.43
seawater_Dunk_MAG14	seawater_specific	2874696	41.11	2686	94.01
seawater_Dunk_MAG15	seawater_specific	1593610	44.95	1464	91.28
seawater_Dunk_MAG18	seawater_specific	2280570	38.19	2362	94.66
seawater_Dunk_MAG2	seawater_specific	2652508	54.77	2680	90.33
seawater_Dunk_MAG25	seawater_specific	663959	32.04	767	95.66
seawater_Dunk_MAG27	seawater_specific	1590901	36.63	1515	94.38
seawater_Dunk_MAG29	seawater_specific	2037197	56.78	2142	92.2
seawater_Dunk_MAG3	seawater_specific	2008843	56.97	2216	93.98
seawater_Dunk_MAG31	seawater_specific	2313062	42.31	2600	91.68
seawater_Dunk_MAG4	seawater_specific	2478912	62.73	2421	92.35
seawater_Dunk_MAG5	seawater_specific	2073983	44.96	2296	93.6
seawater_Dunk_MAG6	seawater_specific	1738987	62.52	2274	92.27
seawater_Dunk_MAG7	seawater_specific	1859927	65.58	2279	92.68
seawater_Dunk_MAG9	seawater_specific	1766705	63.15	2028	93.33
seawater_Fitzroy_MAG1	seawater_specific	2335095	63.02	2292	92.28
seawater_Fitzroy_MAG10	seawater_specific	1824310	62.55	2346	92.61
seawater_Fitzroy_MAG15	seawater_specific	2527750	47.31	2964	91.4
seawater_Fitzroy_MAG2	seawater_specific	3091869	49.79	3126	90.33
seawater_Fitzroy_MAG24	seawater_specific	1761585	36.22	1745	95.38
seawater_Fitzroy_MAG28	seawater_specific	1530414	36.59	1455	94.72
seawater_Fitzroy_MAG29	seawater_specific	1104506	29.76	1160	95.64
seawater_Fitzroy_MAG3	seawater_specific	2077293	56.89	2174	93.39
seawater_Fitzroy_MAG31	seawater_specific	2945967	42.44	3072	91.98
seawater_Fitzroy_MAG32	seawater_specific	2139777	33.87	2028	95.31
seawater_Fitzroy_MAG35	seawater_specific	2768477	38.27	2678	94.78
seawater_Fitzroy_MAG4	seawater_specific	2077173	45	2230	93.1
seawater_Fitzroy_MAG5	seawater_specific	2537394	66.08	2824	93.72
seawater_Fitzroy_MAG6	seawater_specific	1878586	65.56	2291	92.78
seawater_Fitzroy_MAG7	seawater_specific	2718647	54.72	2592	90.2
seawater_Fitzroy_MAG9	seawater_specific	2956075	41.11	2578	92.82
seawater_Magnetic_MAG1	seawater_specific	3195759	49.66	3189	89.85
seawater_Magnetic_MAG10	seawater_specific	2524224	54.87	2501	90.41
seawater_Magnetic_MAG11	seawater_specific	1932629	65.56	2297	92.73
seawater_Magnetic_MAG12	seawater_specific	1692793	51.47	1785	91.42
seawater_Magnetic_MAG13	seawater_specific	2465314	66.27	2815	92.61
seawater_Magnetic_MAG14	seawater_specific	1737856	62.51	2278	91.98
seawater_Magnetic_MAG15	seawater_specific	2369939	41.34	2288	92.83
seawater_Magnetic_MAG16	seawater_specific	1507993	52.7	1422	94.43
seawater_Magnetic_MAG18	seawater_specific	1834168	45.25	1585	92.81
seawater_Magnetic_MAG2	seawater_specific	2315872	63.03	2252	91.87
seawater_Magnetic_MAG20	seawater_specific	1860409	56.19	1574	94.78
seawater_Magnetic_MAG21	seawater_specific	1969238	49.39	1988	92.8
seawater_Magnetic_MAG23	seawater_specific	1618481	48.69	1840	92.56
seawater_Magnetic_MAG3	seawater_specific	3713647	47.39	3653	90.43
seawater_Magnetic_MAG30	seawater_specific	1615879	43.74	1719	93.57
seawater_Magnetic_MAG31	seawater_specific	2308550	38.48	2385	94.68
seawater_Magnetic_MAG32	seawater_specific	2908758	41.06	2624	93.55
seawater_Magnetic_MAG33	seawater_specific	1644714	36.68	1559	94.44
seawater_Magnetic_MAG37	seawater_specific	1099591	29.7	1116	94.44
seawater_Magnetic_MAG4	seawater_specific	1336481	41.48	1324	93.95
seawater_Magnetic_MAG40	seawater_specific	2043481	56.99	1820	94.97
seawater_Magnetic_MAG42	seawater_specific	2115008	42.16	1933	94.96
seawater_Magnetic_MAG5	seawater_specific	1932283	59.61	1627	94.59
seawater_Magnetic_MAG6	seawater_specific	1806588	54.72	2011	94.5
seawater_Magnetic_MAG7	seawater_specific	1587315	57.31	1825	94.24
seawater_Magnetic_MAG8	seawater_specific	1998727	46.05	2018	90.69
seawater_Pandora_MAG1	seawater_specific	2277176	62.99	2210	92.31
seawater_Pandora_MAG10	seawater_specific	1728686	45	1968	93.62
seawater_Pandora_MAG11	seawater_specific	3002012	41.13	2604	92.76
seawater_Pandora_MAG14	seawater_specific	1623406	45.31	1500	90.89
seawater_Pandora_MAG17	seawater_specific	2042731	36.05	1965	94.84
seawater_Pandora_MAG2	seawater_specific	3447144	47.37	3595	90.57
seawater_Pandora_MAG22	seawater_specific	2646409	42.41	2795	91.68
seawater_Pandora_MAG3	seawater_specific	2641435	41.28	2532	92.6
seawater_Pandora_MAG4	seawater_specific	3212669	49.8	3343	90.52
seawater_Pandora_MAG5	seawater_specific	2420820	54.77	2505	90.2
seawater_Pandora_MAG6	seawater_specific	2018621	56.94	2220	93.66
seawater_Pandora_MAG7	seawater_specific	1813412	65.64	2239	92.54
seawater_Pandora_MAG8	seawater_specific	2746122	48.39	2550	89.68
seawater_Pandora_MAG9	seawater_specific	1808774	63.08	2053	92.55
seawater_Pelorus_MAG1	seawater_specific	2315161	63.02	2231	91.31
seawater_Pelorus_MAG16	seawater_specific	2268797	35.92	2201	93.45
seawater_Pelorus_MAG17	seawater_specific	2076074	45.06	2265	92.62
seawater_Pelorus_MAG2	seawater_specific	2965435	41.14	2550	91.84
seawater_Pelorus_MAG21	seawater_specific	893832	35.93	983	94.06
seawater_Pelorus_MAG22	seawater_specific	1703259	36.74	1617	94.64
seawater_Pelorus_MAG25	seawater_specific	1668005	62.24	2062	92.75
seawater_Pelorus_MAG26	seawater_specific	2753598	42.32	2932	91.4
seawater_Pelorus_MAG29	seawater_specific	2188469	40.63	2236	90.94
seawater_Pelorus_MAG3	seawater_specific	2755174	65.98	2799	93.36
seawater_Pelorus_MAG4	seawater_specific	2165563	56.75	2163	94.34
seawater_Pelorus_MAG5	seawater_specific	3222348	48.31	2746	85.8
seawater_Pelorus_MAG6	seawater_specific	1687853	65.6	2172	92.96
seawater_Pelorus_MAG7	seawater_specific	1344845	51.65	1205	92.68
seawater_Pelorus_MAG8	seawater_specific	2090785	62.88	2349	92.43
seawater_Russell_MAG1	seawater_specific	2362917	62.92	2322	92.41
seawater_Russell_MAG10	seawater_specific	1737625	44.93	2013	94.09
seawater_Russell_MAG17	seawater_specific	2507134	38.27	2529	94.49
seawater_Russell_MAG2	seawater_specific	3254142	49.47	3331	89.91
seawater_Russell_MAG20	seawater_specific	1694818	36.6	1618	94.17
seawater_Russell_MAG22	seawater_specific	1160670	29.67	1201	94.68
seawater_Russell_MAG3	seawater_specific	2569819	54.72	2654	90.15
seawater_Russell_MAG4	seawater_specific	1733430	57.12	1980	94.25
seawater_Russell_MAG6	seawater_specific	2872521	41.11	2684	93.86
seawater_Russell_MAG7	seawater_specific	1790584	62.44	2342	92.57
seawater_Russell_MAG8	seawater_specific	1845743	65.58	2277	92.96

## Sheet: fig.3e-g
Legend: Source Data for Figure 3 panels e-g.
Genome	CAZY_PCoA1	CAZY_PCoA2	KO_PCoA1	KO_PCoA2	Pfam_PCoA1	Pfam_PCoA2
Pelorus_MAG5	-0.0635105	-0.105215	-0.171942	0.0170667	-0.117405	0.0514381
Dunk_MAG1	0.254558	-0.0211522	-0.229091	0.0215288	-0.184107	0.0495372
Dunk_MAG2	0.295678	-0.121894	-0.172749	0.0698208	-0.126416	0.0084726
Dunk_MAG4	0.0367869	-0.210485	-0.182381	0.0224383	-0.176158	0.0363067
Dunk_MAG6	-0.264947	-0.243546	0.0847154	-0.334189	0.137334	0.227414
Dunk_MAG10	0.292378	-0.0499867	-0.177412	0.0727119	-0.125404	0.00141041
Dunk_MAG12	-0.275001	-0.231722	0.0794528	-0.313178	0.142613	0.207342
Fitzroy_MAG2	0.17276	-0.0620701	-0.117272	0.0102299	-0.1079	0.0157763
Fitzroy_MAG3	0.186621	-0.135189	-0.167899	0.0315263	-0.145621	0.0115677
Fitzroy_MAG4	0.238176	-0.13169	-0.167776	0.0309753	-0.14649	0.00785775
Fitzroy_MAG5	-0.15426	0.0668814	-0.00848636	0.0205154	-0.0864274	-0.0490404
Fitzroy_MAG7	0.0455566	-0.188566	-0.185726	0.0165947	-0.178553	0.0359456
Fitzroy_MAG8	-0.256451	-0.212448	0.0984097	-0.328236	0.161421	0.215763
Fitzroy_MAG10	-0.276356	0.0360444	-0.051677	-0.00372586	-0.0834949	-0.00318326
Fitzroy_MAG11	-0.253258	0.0300083	0.262198	0.0591343	0.225038	-0.121874
Fitzroy_MAG12	0.0247734	-0.187666	-0.112472	0.00637075	-0.0940012	0.0216815
Fitzroy_MAG13	0.0937042	-0.0445204	-0.00433922	0.0195935	-0.00985845	-0.0233285
Fitzroy_MAG14	0.25629	-0.0204837	-0.228359	0.0181937	-0.183375	0.0487767
Fitzroy_MAG15	-0.072554	0.171139	0.185938	0.0496995	0.0580042	-0.14096
Fitzroy_MAG17	0.0639976	-0.238495	-0.178484	0.0187431	-0.182596	0.0281533
Fitzroy_MAG19	-0.347566	-0.184698	0.102173	-0.330553	0.16634	0.210517
Fitzroy_MAG20	-0.294619	0.0744957	0.0545679	0.00615105	0.0414317	-0.0329625
Fitzroy_MAG23	-0.104679	-0.231476	0.160553	-0.00296105	0.0951525	-0.0602272
Fitzroy_MAG24	0.301679	-0.00249092	-0.110033	0.00926831	-0.063574	0.0205662
Fitzroy_MAG27	-0.288182	-0.224388	0.086418	-0.313596	0.146644	0.208694
Magnetic_MAG3	-0.169762	0.186221	0.178267	0.0480704	0.0481355	-0.13859
Magnetic_MAG4	-0.0862831	0.0369466	0.0425324	-0.0259025	-0.0126255	-0.0261051
Magnetic_MAG5	0.194808	-0.0327849	0.0195207	-0.00842792	-0.0067309	0.000516154
Magnetic_MAG7	-0.0975785	0.208786	0.0639738	0.0574948	-0.0489023	-0.105774
Magnetic_MAG1	0.273547	-0.127353	-0.0582118	0.0256296	-0.0446308	0.00164426
Magnetic_MAG10	0.24615	-0.0966973	-0.0609488	0.0366378	-0.042103	-0.0191957
Magnetic_MAG11	0.261911	-0.0105761	-0.115444	0.000507487	-0.0674143	0.0322251
Magnetic_MAG13	0.233219	-0.0785482	-0.168841	0.0296318	-0.14713	0.00911808
Magnetic_MAG15	0.263997	-0.112957	-0.0846806	0.0277332	-0.045868	-0.00184893
Magnetic_MAG16	-0.00698712	0.128524	0.176566	0.0747352	0.043867	-0.150387
Magnetic_MAG17	-0.0878489	0.00517237	0.25349	0.0599435	0.217975	-0.108932
Magnetic_MAG20	-0.309944	0.066539	0.02342	-0.00576155	0.0245047	-0.0183176
Magnetic_MAG21	0.22378	0.000351575	-0.0513396	0.016602	-0.0375101	-0.0166085
Magnetic_MAG22	0.0723325	-0.248992	-0.176417	0.0213309	-0.182834	0.025178
Magnetic_MAG23	-0.337562	-0.218916	0.081754	-0.319507	0.145304	0.2154
Magnetic_MAG29	0.254558	-0.0211522	-0.229046	0.0217627	-0.184508	0.0490171
Pandora_MAG5	0.254558	-0.0211522	-0.229051	0.0217006	-0.184046	0.0491738
Pandora_MAG8	-0.321434	-0.249659	0.0769798	-0.316134	0.14047	0.210209
Pandora_MAG12	0.0638666	-0.0658595	-0.158112	0.023953	-0.131965	0.0323391
Pandora_MAG13	-0.33821	-0.356146	0.0664314	-0.319596	0.112181	0.220483
Pandora_MAG14	-0.238981	0.0653689	0.00827463	0.00243784	-0.0172386	-0.0057226
Pandora_MAG15	-0.113099	0.0912971	0.0793338	-0.0212133	0.0304046	-0.0204933
Pandora_MAG16	0.187242	-0.0568355	-0.2308	0.0220251	-0.151105	0.0652326
Pandora_MAG17	0.142563	-0.137187	-0.143142	-0.00244664	-0.0977627	0.0599487
Pandora_MAG18	0.0322656	-0.131731	-0.183234	-0.0119465	-0.136016	0.0542953
Pandora_MAG19	-0.184308	0.139197	0.22848	0.106586	0.20429	-0.0755573
Pandora_MAG20	-0.0915777	-0.0725503	0.0483268	-0.0542204	-0.00476787	0.00945193
Pandora_MAG21	-0.173283	-0.241957	0.0429718	-0.0922616	-0.00191857	0.0276363
Pandora_MAG11	0.0672345	-0.233905	-0.191404	0.0129695	-0.180431	0.04157
Pandora_MAG23	-0.0787488	0.187527	0.0657692	0.052605	-0.0710399	-0.106591
Pandora_MAG24	0.121303	-0.0744965	-0.176659	0.0308524	-0.184077	0.0124693
Pandora_MAG29	0.252539	0.00124489	-0.129401	0.027164	-0.106204	0.0244811
Pandora_MAG22	0.0434854	-0.186707	-0.192893	0.0171218	-0.185655	0.0363874
Pandora_MAG31	0.204426	-0.0901665	-0.227695	0.0343655	-0.149741	0.0540446
Pandora_MAG32	0.29139	-0.150893	0.0269228	0.0282994	0.00395342	-0.0251788
Pandora_MAG34	0.310518	-0.0994514	-0.174836	0.0733417	-0.130987	0.00669935
Pandora_MAG37	-0.00596134	0.113399	0.0210194	-0.0400418	-0.0261389	-0.0138082
Pelorus_MAG2	0.207361	-0.000169027	-0.0518721	0.022945	-0.0318354	-0.0165815
Pelorus_MAG3	-0.297858	-0.272053	0.110504	-0.316994	0.175732	0.207893
Pelorus_MAG4	0.260888	0.0765533	-0.0779007	0.00643286	-0.0376038	0.0175831
Pelorus_MAG7	0.254558	-0.0211522	-0.229643	0.0209416	-0.184742	0.0493381
Pelorus_MAG9	-0.17912	0.0631295	0.0472463	-0.0325888	-0.0102476	-0.0285734
Pelorus_MAG10	-0.0332149	0.0256991	0.0341122	-0.0360977	-0.0218303	-0.0201204
Pelorus_MAG15	0.0105762	0.202389	0.166101	0.0730476	0.0193429	-0.145419
Pelorus_MAG14	0.23821	-0.184671	-0.192326	0.0320204	-0.094375	0.0456018
Pelorus_MAG18	0.0485417	-0.182734	-0.1874	0.0176883	-0.178787	0.0373579
Pelorus_MAG19	-0.345711	-0.220798	0.0830597	-0.33305	0.152475	0.217211
Pelorus_MAG20	0.178828	-0.0301331	-0.200436	0.0362202	-0.0956201	0.0405572
Pelorus_MAG21	-0.326092	-0.181263	0.101145	-0.323769	0.152599	0.216057
Russell_MAG29	-0.350246	-0.357272	0.110506	-0.325089	0.154144	0.202877
Pelorus_MAG22	-0.0967819	0.0927015	0.037553	0.047748	-0.0646839	-0.0735552
Pelorus_MAG24	0.212907	0.0334698	-0.189404	0.0683195	-0.142649	0.0088436
Russell_MAG2	0.0161331	-0.152293	-0.127132	0.0641683	-0.11268	-0.00183342
Russell_MAG3	-0.0552822	-0.0741405	-0.166264	0.0312515	-0.130298	0.0269667
Russell_MAG5	-0.374615	-0.405644	0.0646522	-0.320797	0.110981	0.227936
Russell_MAG7	-0.170058	0.0308785	0.0347407	-0.0351672	-0.0131109	-0.0165692
Russell_MAG10	0.15875	0.208864	-0.0400529	0.0701951	-0.0441335	-0.0254148
Russell_MAG11	0.185711	-0.0676186	-0.210731	0.0234444	-0.136107	0.0523323
Russell_MAG1	0.0611165	-0.229681	-0.188228	0.0110176	-0.170525	0.0411501
Russell_MAG12	0.055361	-0.163187	-0.187981	0.0199203	-0.183413	0.0372769
Russell_MAG19	0.0346863	0.260866	0.0901807	0.0578746	-0.0308409	-0.125827
Russell_MAG20	0.316668	-0.0729929	-0.174849	0.0624065	-0.132082	0.00977123
Russell_MAG22	-0.115822	0.176779	0.179635	0.0494896	0.049274	-0.137455
Russell_MAG23	0.247449	-0.0747249	-0.0555579	0.0589511	-0.0135084	-0.00323627
Russell_MAG24	-0.294419	-0.357433	0.097638	-0.339914	0.147769	0.217898
Russell_MAG25	0.189195	-0.112671	-0.197724	0.00590399	-0.123788	0.0601491
Russell_MAG30	-0.282311	0.099793	0.0349055	-0.00551501	0.033103	-0.026103
Russell_MAG33	-0.112709	0.179158	0.183815	0.0512652	0.0523799	-0.137939
Russell_MAG37	-0.253258	0.0300083	0.255758	0.0566978	0.213165	-0.119703
Russell_MAG38	0.0510582	-0.188354	-0.119246	0.00461625	-0.114402	0.0253252
Russell_MAG40	-0.0671854	0.0815463	-0.00497391	-0.0185094	-0.0430972	0.00526976
Russell_MAG41	-0.097355	0.0839812	0.00328217	0.0313051	-0.0738087	-0.0649125
Russell_MAG42	-0.210549	-0.360848	0.0904973	-0.319844	0.141862	0.213298
Russell_MAG43	-0.0269736	-0.24084	-0.188903	0.0110631	-0.171695	0.0150266
Russell_MAG44	-0.0190003	0.297472	0.0729305	0.0619011	-0.0519307	-0.110436
Russell_MAG45	0.254558	-0.0211522	-0.228757	0.0208082	-0.184107	0.0495372
Russell_MAG46	-0.329346	-0.23502	0.0755754	-0.311816	0.137744	0.205204
seawater_Dunk_MAG10	-0.00694222	0.25255	-0.0390675	0.0478666	0.0373353	-0.015469
seawater_Dunk_MAG12	0.103338	0.0491258	0.168946	0.0819781	0.0287163	-0.150338
seawater_Dunk_MAG14	0.0111425	0.216364	0.136825	0.0676047	0.00426628	-0.132417
seawater_Dunk_MAG15	-0.0206009	0.206934	0.317476	0.242319	0.247956	-0.148543
seawater_Dunk_MAG18	-0.00573151	0.191676	0.155704	0.0687482	0.0268384	-0.142398
seawater_Dunk_MAG1	0.296435	-0.151974	-0.20184	0.0258373	-0.0842347	0.0482696
seawater_Dunk_MAG25	0.0319407	0.230061	0.22677	0.102776	0.131193	-0.145942
seawater_Dunk_MAG27	0.0288988	0.176315	0.155618	0.103982	0.0484095	-0.109788
seawater_Dunk_MAG29	0.254931	-0.043369	-0.128167	0.0520678	-0.088072	0.00928089
seawater_Dunk_MAG2	0.213906	0.00886267	-0.144684	0.0598307	-0.0853704	-0.0048298
seawater_Dunk_MAG31	0.0990227	0.0707031	-0.145218	0.0659034	-0.0469761	0.0225965
seawater_Dunk_MAG3	-0.241953	0.251027	-0.0193991	0.053787	0.0362158	-0.0189331
seawater_Dunk_MAG4	0.226303	-0.186218	-0.173511	0.0367332	-0.0571694	0.0379695
seawater_Dunk_MAG5	-0.0877291	0.199924	0.0174603	0.0718747	0.0622588	-0.0379537
seawater_Dunk_MAG6	-0.240471	-0.257247	0.089568	-0.354667	0.138755	0.230487
seawater_Dunk_MAG7	-0.292432	-0.281284	0.0759437	-0.310643	0.127663	0.207131
seawater_Dunk_MAG9	-0.202623	0.140351	0.0329848	0.0325412	0.0539555	-0.0031102
seawater_Fitzroy_MAG10	-0.277712	-0.230434	0.0763649	-0.336155	0.136496	0.217295
seawater_Fitzroy_MAG15	0.00444027	-0.0837098	-0.0828704	-0.00957471	-0.0492991	0.0242163
seawater_Fitzroy_MAG1	0.241086	-0.200182	-0.16671	0.0331083	-0.0555463	0.0377683
seawater_Fitzroy_MAG24	-0.0389355	0.26369	0.171403	0.0814227	0.0460337	-0.151831
seawater_Fitzroy_MAG28	-0.060617	0.270292	0.156029	0.097759	0.0574033	-0.112922
seawater_Fitzroy_MAG29	0.19009	-0.0173296	0.200336	0.0725126	0.0703299	-0.154696
seawater_Fitzroy_MAG2	0.34538	-0.0999888	-0.205181	0.0292203	-0.0870024	0.0468237
seawater_Fitzroy_MAG31	0.17072	0.0434881	-0.173333	0.0479412	-0.0628806	0.0354731
seawater_Fitzroy_MAG32	-0.0742807	0.210648	0.160118	0.0998505	0.0302429	-0.1506
seawater_Fitzroy_MAG35	-0.0103314	0.152661	0.12934	0.0689493	0.00500188	-0.131697
seawater_Fitzroy_MAG3	-0.130386	0.305619	-0.0283915	0.05764	0.0304743	-0.0138915
seawater_Fitzroy_MAG4	-0.0730734	0.321788	0.00862255	0.0757688	0.0630292	-0.0465075
seawater_Fitzroy_MAG5	0.0143337	0.125455	-0.0400695	0.0695571	0.0273447	-0.0154957
seawater_Fitzroy_MAG6	-0.230686	-0.270824	0.0764798	-0.305524	0.127071	0.208353
seawater_Fitzroy_MAG7	0.210608	0.0070957	-0.143348	0.064339	-0.0908945	-0.00836868
seawater_Fitzroy_MAG9	0.036385	0.235081	0.129605	0.0714627	-0.000837113	-0.130976
seawater_Magnetic_MAG10	0.220331	0.0221029	-0.133897	0.0603054	-0.0834564	-0.00537702
seawater_Magnetic_MAG11	-0.233465	-0.296356	0.0663327	-0.310998	0.120539	0.210462
seawater_Magnetic_MAG12	0.224342	-0.0897324	-0.123689	0.0623864	-0.0359308	0.00646561
seawater_Magnetic_MAG13	-0.0700549	0.228767	-0.0513696	0.067001	0.0254681	-0.0167816
seawater_Magnetic_MAG14	-0.286325	-0.300112	0.0939834	-0.334389	0.141078	0.219649
seawater_Magnetic_MAG15	0.0289104	0.0937898	0.137608	0.088899	0.0113035	-0.138238
seawater_Magnetic_MAG16	-0.258961	0.137488	0.317238	0.252239	0.257692	-0.148583
seawater_Magnetic_MAG18	-0.294651	0.161855	0.327739	0.233277	0.247551	-0.13971
seawater_Magnetic_MAG1	0.276388	-0.136729	-0.206277	0.0226993	-0.0906713	0.0470463
seawater_Magnetic_MAG20	-0.244235	0.304445	0.315478	0.226829	0.238575	-0.137636
seawater_Magnetic_MAG21	0.198601	-0.135871	-0.133377	0.0389815	-0.0542672	0.0230965
seawater_Magnetic_MAG23	0.303174	-0.221253	-0.151615	-0.0032716	-0.102516	0.0428595
seawater_Magnetic_MAG2	0.243307	-0.227203	-0.167019	0.0343857	-0.0586797	0.0406584
seawater_Magnetic_MAG30	0.0689384	0.166715	0.136386	0.0493403	0.0228144	-0.119092
seawater_Magnetic_MAG31	-0.0494248	0.261351	0.143949	0.0654206	0.0167119	-0.133454
seawater_Magnetic_MAG32	0.0310059	0.239807	0.130752	0.0699332	0.00461928	-0.129096
seawater_Magnetic_MAG33	0.024157	0.183201	0.151076	0.0855985	0.0490263	-0.103864
seawater_Magnetic_MAG37	0.0906693	0.188241	0.189723	0.0664135	0.0722305	-0.143726
seawater_Magnetic_MAG3	-0.0220503	-0.00642297	-0.133866	0.041082	-0.0802742	0.018882
seawater_Magnetic_MAG40	-0.281561	0.156846	0.314068	0.220959	0.227415	-0.131121
seawater_Magnetic_MAG42	-0.119876	0.387681	0.305519	0.219102	0.226737	-0.137065
seawater_Magnetic_MAG4	0.0388724	0.225645	0.160265	0.0555276	0.0465193	-0.138351
seawater_Magnetic_MAG5	-0.251483	0.227063	0.303526	0.232372	0.233567	-0.137409
seawater_Magnetic_MAG6	0.236558	-0.0414535	-0.161443	0.0301508	-0.102969	0.020435
seawater_Magnetic_MAG7	-0.202723	0.253838	0.015521	0.0611941	0.0712803	-0.0345955
seawater_Magnetic_MAG8	0.125423	0.00377461	0.144257	0.094301	0.0191884	-0.140143
seawater_Pandora_MAG10	-0.0332695	0.361027	0.0337044	0.0882475	0.0754641	-0.0480136
seawater_Pandora_MAG11	0.0315127	0.235244	0.131123	0.0717154	0.000928657	-0.13448
seawater_Pandora_MAG14	-0.126022	0.129253	0.328543	0.251116	0.254308	-0.153187
seawater_Pandora_MAG17	0.0472118	0.28092	0.163936	0.0589059	0.0414549	-0.128163
seawater_Pandora_MAG1	0.250678	-0.127586	-0.167165	0.0364796	-0.0540084	0.035887
seawater_Pandora_MAG22	0.183408	0.0447331	-0.172432	0.0620373	-0.0581515	0.0309375
seawater_Pandora_MAG2	-0.00724947	-0.0185695	-0.127935	0.0556185	-0.0819615	0.0159779
seawater_Pandora_MAG3	0.0113671	0.0744246	0.11843	0.0863421	-0.000506453	-0.125608
seawater_Pandora_MAG4	0.299732	-0.153068	-0.203495	0.0226707	-0.0896126	0.0471112
seawater_Pandora_MAG5	0.162515	0.0829276	-0.134424	0.0642582	-0.0798403	-0.0107188
seawater_Pandora_MAG6	-0.142583	0.284926	-0.0238862	0.0551763	0.0324075	-0.0154442
seawater_Pandora_MAG7	-0.254711	-0.289076	0.0812779	-0.316164	0.13075	0.211251
seawater_Pandora_MAG8	-0.0785156	0.121818	0.0764513	-0.0121248	0.0285299	-0.0242336
seawater_Pandora_MAG9	-0.163802	0.119629	0.038387	0.0414449	0.0529506	-0.0175187
seawater_Pelorus_MAG16	0.0725994	0.26119	0.146433	0.0771009	0.0243045	-0.129316
seawater_Pelorus_MAG17	-0.0755597	0.376567	0.00797476	0.0833877	0.0545001	-0.0462663
seawater_Pelorus_MAG1	0.210396	-0.182108	-0.166453	0.0339091	-0.0544768	0.0388328
seawater_Pelorus_MAG21	0.169769	-0.113783	0.0812833	0.0924984	0.0422927	-0.0692558
seawater_Pelorus_MAG22	0.0268798	0.174997	0.145978	0.0920036	0.0460418	-0.103479
seawater_Pelorus_MAG25	-0.263794	-0.240321	0.0966783	-0.342468	0.173969	0.223524
seawater_Pelorus_MAG26	0.161704	0.0485052	-0.177067	0.0589224	-0.0636537	0.0305461
seawater_Pelorus_MAG29	0.227769	0.0252893	-0.134356	0.0359467	-0.0422056	0.0329319
seawater_Pelorus_MAG2	0.0313073	0.228452	0.130892	0.0696931	0.00349367	-0.132024
seawater_Pelorus_MAG3	0.0135059	0.114278	-0.0502593	0.0534977	0.024904	-0.0112158
seawater_Pelorus_MAG4	-0.21407	0.309174	-0.031176	0.0543726	0.0268308	-0.0166866
seawater_Pelorus_MAG5	-0.152524	0.127913	0.0670169	-0.00809456	0.0266622	-0.0216444
seawater_Pelorus_MAG6	-0.238544	-0.328489	0.0901794	-0.325831	0.14311	0.215674
seawater_Pelorus_MAG7	-0.250038	0.243874	0.323503	0.242675	0.270226	-0.148198
seawater_Pelorus_MAG8	-0.126902	0.0476222	0.0190704	0.04114	0.0327877	-0.0158149
seawater_Russell_MAG10	0.0442131	0.215669	0.0256977	0.0871205	0.0742048	-0.0475883
seawater_Russell_MAG17	0.0195887	0.186703	0.135684	0.0606935	0.0135851	-0.128271
seawater_Russell_MAG1	0.226303	-0.186218	-0.168299	0.0369492	-0.0544918	0.0381771
seawater_Russell_MAG20	0.0170494	0.177662	0.144347	0.0930464	0.0428308	-0.101813
seawater_Russell_MAG22	-0.00117784	0.123176	0.190773	0.0757049	0.0607142	-0.147902
seawater_Russell_MAG2	0.342439	-0.0712398	-0.207382	0.029884	-0.0899375	0.0495452
seawater_Russell_MAG3	0.136758	0.119068	-0.13716	0.0628478	-0.0930576	-0.0100424
seawater_Russell_MAG4	-0.225607	0.262712	0.00387905	0.0702705	0.0543231	-0.0200115
seawater_Russell_MAG6	0.0249976	0.24827	0.134465	0.0714439	0.0022579	-0.136086
seawater_Russell_MAG7	-0.237627	-0.294056	0.096184	-0.325057	0.145902	0.211955
seawater_Russell_MAG8	-0.310378	-0.296868	0.0802669	-0.312595	0.126909	0.209526

## Sheet: fig.4
Legend: Source Data for Figure 4a-c, including the EnrichM enrichment results for the comparison 'A. kenti-specific' versus 'seawater-specific' for CAZY, KEGG orthology, and Pfam annotations of individual MAGs.
Annotation	Group_enriched_in	Proportion_A.kenti_specific	Proportion_seawater_specific	Corrected_p-value	Description
AA7	Akenti_specific	0.158537	0.0420168	0.0414605	glucooligosaccharide oxidase (EC 1.1.3.-); chitooligosaccharide oxidase (EC 1.1.3.-); cellooligosaccharide dehydrogenase (EC 1.1.99.-); The glucooligosaccharide oxidases (GOO) found in this family oxidize the reducing end glycosyl residues of oligosaccharides linked by alpha- or beta-1,4 bonds and glucose.
GT1	Akenti_specific	0.280488	0.117647	0.0382066	glucuronosyltransferase
GH73	Seawater_specific	0.0121951	0.117647	0.0382066	lysozyme (EC 3.2.1.17); mannosyl-glycoprotein endo-β-N-acetylglucosaminidase (EC 3.2.1.96); peptidoglycan hydrolase with endo-β-N-acetylglucosaminidase specificity (EC 3.2.1.-)
GH13_38	Akenti_specific	0.0731707	0	0.0332725	α-amylase (EC 3.2.1.1); pullulanase (EC 3.2.1.41); cyclomaltodextrin glucanotransferase (EC 2.4.1.19); cyclomaltodextrinase (EC 3.2.1.54); trehalose-6-phosphate hydrolase (EC 3.2.1.93); oligo-α-glucosidase (EC 3.2.1.10); maltogenic amylase (EC 3.2.1.133); neopullulanase (EC 3.2.1.135); α-glucosidase (EC 3.2.1.20); maltotetraose-forming α-amylase (EC 3.2.1.60); isoamylase (EC 3.2.1.68); glucodextr…
GT10	Akenti_specific	0.0731707	0	0.0332725	galactoside α-1,3/1,4-L-fucosyltransferase (EC 2.4.1.65); galactoside α-1,3-L-fucosyltransferase (EC 2.4.1.152); glycoprotein α-1,3-L-fucosyltransferase (EC 2.4.1.214)
GH15	Akenti_specific	0.097561	0.00840336	0.03203	glucoamylase (EC 3.2.1.3); glucodextranase (EC 3.2.1.70); α,α-trehalase (EC 3.2.1.28); dextran dextrinase (EC 2.4.1.2)
GH29	Akenti_specific	0.170732	0.0336134	0.0153842	α-L-fucosidase (EC 3.2.1.51); α-1,3/1,4-L-fucosidase (EC 3.2.1.111)
CE12	Akenti_specific	0.0853659	0	0.015129	pectin acetylesterase (EC 3.1.1.-); rhamnogalacturonan acetylesterase (EC 3.1.1.-); acetyl xylan esterase (EC 3.1.1.72)
CE16	Akenti_specific	0.109756	0.00840336	0.015129	acetylesterase (EC 3.1.1.6) active on various carbohydrate acetyl esters
GH141	Akenti_specific	0.0853659	0	0.015129	α-L-fucosidase (EC 3.2.1.51); xylanase (EC 3.2.1.8)
AA12	Akenti_specific	0.0853659	0	0.015129	Auxiliary Activity Family 12. The pyrroloquinoline quinone-dependent oxidoreductase activity was demonstrated for the CC1G_09525 protein of Coprinopsis cinerea.
GH8	Akenti_specific	0.097561	0	0.00701862	chitosanase (EC 3.2.1.132); cellulase (EC 3.2.1.4); licheninase (EC 3.2.1.73); endo-1,4-β-xylanase (EC 3.2.1.8); reducing-end-xylose releasing exo-oligoxylanase (EC 3.2.1.156)
GH88	Akenti_specific	0.097561	0	0.00701862	acting on glycosaminoglycans; d-4,5-unsaturated β-glucuronyl hydrolase (EC 3.2.1.-)
GH3	Akenti_specific	0.634146	0.378151	0.00695594	β-glucosidase (EC 3.2.1.21); xylan 1,4-β-xylosidase (EC 3.2.1.37); β-glucosylceramidase (EC 3.2.1.45); β-N-acetylhexosaminidase (EC 3.2.1.52); α-L-arabinofuranosidase (EC 3.2.1.55); glucan 1,4-β-glucosidase (EC 3.2.1.74); isoprimeverose-producing oligoxyloglucan hydrolase (EC 3.2.1.120); coniferin β-glucosidase (EC 3.2.1.126); exo-1,3-1,4-glucanase (EC 3.2.1.-); β-N-acetylglucosaminide phosphoryl…
GH13_16	Seawater_specific	0.0487805	0.226891	0.00695594	α-amylase (EC 3.2.1.1); pullulanase (EC 3.2.1.41); cyclomaltodextrin glucanotransferase (EC 2.4.1.19); cyclomaltodextrinase (EC 3.2.1.54); trehalose-6-phosphate hydrolase (EC 3.2.1.93); oligo-α-glucosidase (EC 3.2.1.10); maltogenic amylase (EC 3.2.1.133); neopullulanase (EC 3.2.1.135); α-glucosidase (EC 3.2.1.20); maltotetraose-forming α-amylase (EC 3.2.1.60); isoamylase (EC 3.2.1.68); glucodextr…
GH23	Akenti_specific	0.487805	0.243697	0.00674401	lysozyme type G (EC 3.2.1.17); peptidoglycan lyase (EC 4.2.2.n1) also known in the literature as peptidoglycan lytic transglycosylase; chitinase (EC 3.2.1.14)
GH57	Seawater_specific	0.0731707	0.268908	0.00637415	α-amylase (EC 3.2.1.1); α-galactosidase (EC 3.2.1.22); amylopullulanase (EC 3.2.1.41); cyclomaltodextrinase (EC 3.2.1.54); branching enzyme (EC 2.4.1.18); 4-α-glucanotransferase (EC 2.4.1.25)
CE4	Akenti_specific	0.243902	0.0588235	0.00386038	acetyl xylan esterase (EC 3.1.1.72); chitin deacetylase (EC 3.5.1.41); chitooligosaccharide deacetylase (EC 3.5.1.-); peptidoglycan GlcNAc deacetylase (EC 3.5.1.-); peptidoglycan N-acetylmuramic acid deacetylase (EC 3.5.1.-).
GH130	Akenti_specific	0.109756	0	0.00386038	β-1,4-mannosylglucose phosphorylase (EC 2.4.1.281); β-1,4-mannooligosaccharide phosphorylase (EC 2.4.1.319); β-1,4-mannosyl-N-acetyl-glucosamine phosphorylase (EC 2.4.1.320); β-1,2-mannobiose phosphorylase (EC 2.4.1.339); β-1,2-oligomannan phosphorylase (EC 2.4.1.340); β-1,2-mannosidase (EC 3.2.1.-); β-1,3-oligomannan phosphorylase (EC 2.4.1.-)
GT41	Akenti_specific	0.195122	0.0336134	0.00386038	UDP-GlcNAc: peptide β-N-acetylglucosaminyltransferase (EC 2.4.1.255); UDP-Glc: peptide N-β-glucosyltransferase (EC 2.4.1.-); GDP-L-Fuc: protein O-α-L-fucosyltransferase (EC 2.4.1.221)
PL6	Akenti_specific	0.146341	0.00840336	0.00224201	Polysaccharide Lyase Family 6; alginate lyase (EC 4.2.2.3); chondroitinase B (EC 4.2.2.19); MG-specific alginate lyase (EC 4.2.2.-); poly(α-L-guluronate) lyase / G-specific alginate lyase (EC 4.2.2.11); oligoalginate lyase / exo-alginate lyase (EC 4.2.2.26)
CE3	Akenti_specific	0.743902	0.445378	0.000597316	acetyl xylan esterase (EC 3.1.1.72).
GH100	Seawater_specific	0	0.168067	0.000405012	alkaline and neutral invertase (EC 3.2.1.26)
GH1	Seawater_specific	0.0731707	0.327731	0.000340663	β-glucosidase (EC 3.2.1.21); β-galactosidase (EC 3.2.1.23); β-mannosidase (EC 3.2.1.25); β-glucuronidase (EC 3.2.1.31); β-xylosidase (EC 3.2.1.37); β-D-fucosidase (EC 3.2.1.38); phlorizin hydrolase (EC 3.2.1.62); exo-β-1,4-glucanase (EC 3.2.1.74); 6-phospho-β-galactosidase (EC 3.2.1.85); 6-phospho-β-glucosidase (EC 3.2.1.86); strictosidine β-glucosidase (EC 3.2.1.105); lactase (EC 3.2.1.108); amy…
AA3	Seawater_specific	0.45122	0.764706	0.000226396	cellobiose dehydrogenase (EC 1.1.99.18); glucose 1-oxidase (EC 1.1.3.4); aryl alcohol oxidase (EC 1.1.3.7); alcohol oxidase (EC 1.1.3.13); pyranose oxidase (EC 1.1.3.10)
GT70	Akenti_specific	0.158537	0	0.000177937	UDP-GlcA: β-glucuronosyltransferase (EC 2.4.1.17)
GT51	Akenti_specific	0.304878	0.0504202	6.86869e-05	murein polymerase (EC 2.4.1.129).
AA6	Akenti_specific	0.45122	0.12605	2.55287e-05	1,4-benzoquinone reductase (EC. 1.6.5.6)
GT8	Akenti_specific	0.195122	0	1.71087e-05	lipopolysaccharide α-1,3-galactosyltransferase (EC 2.4.1.44); UDP-Glc: (glucosyl)lipopolysaccharide α-1,2-glucosyltransferase (EC 2.4.1.-); lipopolysaccharide glucosyltransferase 1 (EC 2.4.1.58); glycogenin glucosyltransferase (EC 2.4.1.186); inositol 1-α-galactosyltransferase (galactinol synthase) (EC 2.4.1.123); homogalacturonan α-1,4-galacturonosyltransferase (EC 2.4.1.43); UDP-GlcA: xylan α-g…
GH104	Seawater_specific	0	0.226891	1.71087e-05	peptidoglycan lytic transglycosylase (EC 3.2.1.-)
GH103	Akenti_specific	0.597561	0.210084	5.99943e-06	peptidoglycan lytic transglycosylase (EC 3.2.1.-)
K02069	Akenti_specific	0.170732	0.0588235	0.0495786	ABC.X2.P; putative ABC transport system permease protein
K19423	Akenti_specific	0.170732	0.0588235	0.0495786	epsE; glycosyltransferase EpsE [EC:2.4.-.-]
K15894	Akenti_specific	0.170732	0.0588235	0.0495786	pseB; UDP-N-acetylglucosamine 4,6-dehydratase [EC:4.2.1.115]
K08984	Akenti_specific	0.170732	0.0588235	0.0495786	yjdF; putative membrane protein
K03611	Akenti_specific	0.463415	0.294118	0.04912	dsbB; disulfide bond formation protein DsbB
K04127	Seawater_specific	0.0243902	0.117647	0.0488927	cefD; isopenicillin-N epimerase [EC:5.1.1.17]
K16046	Seawater_specific	0.0243902	0.117647	0.0488927	CYP142; cholest-4-en-3-one 26-monooxygenase [EC:1.14.15.28]
K19746	Seawater_specific	0.0243902	0.117647	0.0488927	dauA; D-arginine dehydrogenase [EC:1.4.99.6]
K16436	Seawater_specific	0.0243902	0.117647	0.0488927	evaB, megDII, angB, staI; dTDP-3-amino-2,3,6-trideoxy-4-keto-D-glucose/dTDP-3-amino-3,4,6-trideoxy-alpha-D-glucose/dTDP-2,6-dideoxy-D-kanosamine transaminase [EC:2.6.1.- 2.6.1.106]
K02010	Seawater_specific	0.621951	0.781513	0.0487984	afuC, fbpC; iron(III) transport system ATP-binding protein [EC:3.6.3.30]
K13598	Akenti_specific	0.317073	0.168067	0.0483273	ntrY; two-component system, NtrC family, nitrogen regulation sensor histidine kinase NtrY [EC:2.7.13.3]
K01119	Akenti_specific	0.097561	0.0168067	0.0480167	cpdB; 2',3'-cyclic-nucleotide 2'-phosphodiesterase / 3'-nucleotidase [EC:3.1.4.16 3.1.3.6]
K18334	Akenti_specific	0.097561	0.0168067	0.0480167	fucD; L-fuconate dehydratase [EC:4.2.1.68]
K03535	Akenti_specific	0.097561	0.0168067	0.0480167	gudP; MFS transporter, ACS family, glucarate transporter
K00675	Akenti_specific	0.097561	0.0168067	0.0480167	nhoA; N-hydroxyarylamine O-acetyltransferase [EC:2.3.1.118]
K11444	Akenti_specific	0.097561	0.0168067	0.0480167	wspR; two-component system, chemotaxis family, response regulator WspR [EC:2.7.7.65]
K15635	Akenti_specific	0.109756	0.0252101	0.047432	apgM; 2,3-bisphosphoglycerate-independent phosphoglycerate mutase [EC:5.4.2.12]
K00456	Seawater_specific	0.0121951	0.10084	0.047432	CDO1; cysteine dioxygenase [EC:1.13.11.20]
K12952	Seawater_specific	0.0121951	0.10084	0.047432	ctpE; cation-transporting P-type ATPase E [EC:3.6.3.-]
K06350	Akenti_specific	0.231707	0.10084	0.047432	kipA; antagonist of KipI
K06968	Akenti_specific	0.109756	0.0252101	0.047432	rlmM; 23S rRNA (cytidine2498-2'-O)-methyltransferase [EC:2.1.1.186]
K03166	Seawater_specific	0.0121951	0.10084	0.047432	top6A; DNA topoisomerase VI subunit A [EC:5.99.1.3]
K03928	Seawater_specific	0.0121951	0.10084	0.047432	yvaK; carboxylesterase [EC:3.1.1.1]
K13877	Akenti_specific	0.195122	0.0756303	0.0464607	aldH; 2,5-dioxopentanoate dehydrogenase [EC:1.2.1.26]
K01848	Seawater_specific	0.134146	0.277311	0.0464607	E5.4.99.2A, mcmA1; methylmalonyl-CoA mutase, N-terminal domain [EC:5.4.99.2]
K04028	Seawater_specific	0.134146	0.277311	0.0464607	eutN; ethanolamine utilization protein EutN
K00748	Akenti_specific	0.865854	0.722689	0.0464607	lpxB; lipid-A-disaccharide synthase [EC:2.4.1.182]
K14731	Akenti_specific	0.195122	0.0756303	0.0464607	mlhB, chnC; epsilon-lactone hydrolase [EC:3.1.1.83]
K07304	Seawater_specific	0.804878	0.92437	0.0464607	msrA; peptide-methionine (S)-S-oxide reductase [EC:1.8.4.11]
K07444	Seawater_specific	0.182927	0.344538	0.046386	ypsC; putative N6-adenine-specific DNA methylase [EC:2.1.1.-]
K11263	Seawater_specific	0.0365854	0.142857	0.0450553	bccA, pccA; acetyl-CoA/propionyl-CoA carboxylase, biotin carboxylase, biotin carboxyl carrier protein [EC:6.4.1.2 6.4.1.3 6.3.4.14]
K16841	Seawater_specific	0.0365854	0.142857	0.0450553	hpxA; allantoin racemase [EC:5.1.99.3]
K07685	Seawater_specific	0.0365854	0.142857	0.0450553	narP; two-component system, NarL family, nitrate/nitrite response regulator NarP
K09019	Seawater_specific	0.0365854	0.142857	0.0450553	rutE; 3-hydroxypropanoate dehydrogenase [EC:1.1.1.-]
K03695	Akenti_specific	0.865854	0.714286	0.0447565	clpB; ATP-dependent Clp protease ATP-binding subunit ClpB
K00453	Seawater_specific	0.134146	0.285714	0.0447565	TDO2, kynA; tryptophan 2,3-dioxygenase [EC:1.13.11.11]
K01082	Seawater_specific	0.560976	0.731092	0.0444465	cysQ, MET22, BPNT1; 3'(2'), 5'-bisphosphate nucleotidase [EC:3.1.3.7]
K16787	Seawater_specific	0.0731707	0.201681	0.0433984	ecfA2; energy-coupling factor transport system ATP-binding protein [EC:3.6.3.-]
K03530	Akenti_specific	0.926829	0.798319	0.0433984	hupB; DNA-binding protein HU-beta
K01924	Akenti_specific	0.926829	0.798319	0.0433984	murC; UDP-N-acetylmuramate--alanine ligase [EC:6.3.2.8]
K01788	Seawater_specific	0.0731707	0.201681	0.0433984	nanE; N-acylglucosamine-6-phosphate 2-epimerase [EC:5.1.3.9]
K00392	Seawater_specific	0.0731707	0.201681	0.0433984	sir; sulfite reductase (ferredoxin) [EC:1.8.7.1]
K01070	Akenti_specific	0.365854	0.201681	0.0430416	frmB, ESD, fghA; S-formylglutathione hydrolase [EC:3.1.2.12]
K07098	Akenti_specific	0.365854	0.201681	0.0430416	K07098; uncharacterized protein
K01299	Seawater_specific	0.231707	0.403361	0.0427678	E3.4.17.19; carboxypeptidase Taq [EC:3.4.17.19]
K00097	Akenti_specific	0.768293	0.596639	0.0427678	pdxA; 4-hydroxythreonine-4-phosphate dehydrogenase [EC:1.1.1.262]
K00436	Seawater_specific	0.097561	0.235294	0.0427111	hoxH; NAD-reducing hydrogenase large subunit [EC:1.12.1.2]
K00928	Akenti_specific	0.902439	0.764706	0.0427111	lysC; aspartate kinase [EC:2.7.2.4]
K02346	Akenti_specific	0.634146	0.453782	0.0426734	dinB; DNA polymerase IV [EC:2.7.7.7]
K01436	Seawater_specific	0.365854	0.546218	0.0426734	K01436; amidohydrolase [EC:3.5.1.-]
K03654	Akenti_specific	0.670732	0.495798	0.0426734	recQ; ATP-dependent DNA helicase RecQ [EC:3.6.4.12]
K05606	Seawater_specific	0.414634	0.596639	0.0425239	MCEE, epi; methylmalonyl-CoA/ethylmalonyl-CoA epimerase [EC:5.1.99.1]
K13542	Akenti_specific	0.219512	0.092437	0.0423974	cobA-hemD; uroporphyrinogen III methyltransferase / synthase [EC:2.1.1.107 4.2.1.75]
K17317	Akenti_specific	0.219512	0.092437	0.0423974	gtsC, glcG; glucose/mannose transport system permease protein
K01258	Akenti_specific	0.219512	0.092437	0.0423974	pepT; tripeptide aminopeptidase [EC:3.4.11.4]
K00383	Akenti_specific	0.54878	0.369748	0.0418522	GSR, gor; glutathione reductase (NADPH) [EC:1.8.1.7]
K03312	Akenti_specific	0.256098	0.117647	0.0407263	gltS; glutamate:Na+ symporter, ESS family
K15461	Akenti_specific	0.256098	0.117647	0.0407263	mnmC; tRNA 5-methylaminomethyl-2-thiouridine biosynthesis bifunctional protein [EC:2.1.1.61 1.5.-.-]
K13985	Akenti_specific	0.353659	0.193277	0.0407263	NAPEPLD; N-acyl-phosphatidylethanolamine-hydrolysing phospholipase D [EC:3.1.4.54]
K08679	Akenti_specific	0.426829	0.252101	0.0405922	E5.1.3.6; UDP-glucuronate 4-epimerase [EC:5.1.3.6]
K09701	Akenti_specific	0.426829	0.252101	0.0405922	K09701; uncharacterized protein
K01126	Akenti_specific	0.670732	0.487395	0.0405105	E3.1.4.46, glpQ, ugpQ; glycerophosphoryl diester phosphodiesterase [EC:3.1.4.46]
K03698	Akenti_specific	0.182927	0.0672269	0.0403758	cbf, cbf1; 3'-5' exoribonuclease [EC:3.1.-.-]
K02007	Akenti_specific	0.182927	0.0672269	0.0403758	cbiM; cobalt/nickel transport system permease protein
K04773	Akenti_specific	0.682927	0.504202	0.0403758	sppA; protease IV [EC:3.4.21.-]
K06175	Akenti_specific	0.182927	0.0672269	0.0403758	truC; tRNA pseudouridine65 synthase [EC:5.4.99.26]
K00761	Seawater_specific	0.487805	0.663866	0.0403758	upp, UPRT; uracil phosphoribosyltransferase [EC:2.4.2.9]
K03979	Akenti_specific	0.95122	0.831933	0.0403251	obgE, cgtA; GTPase [EC:3.6.5.-]
K03551	Akenti_specific	0.95122	0.831933	0.0403251	ruvB; holliday junction DNA helicase RuvB [EC:3.6.4.12]
K02062	Seawater_specific	0.0487805	0.168067	0.0403251	thiQ; thiamine transport system ATP-binding protein
K13995	Akenti_specific	0.158537	0.0504202	0.0401028	nicF; maleamate amidohydrolase [EC:3.5.1.107]
K03168	Seawater_specific	0.841463	0.94958	0.0401028	topA; DNA topoisomerase I [EC:5.99.1.2]
K01686	Akenti_specific	0.158537	0.0504202	0.0401028	uxuA; mannonate dehydratase [EC:4.2.1.8]
K01749	Akenti_specific	0.878049	0.731092	0.0396811	hemC, HMBS; hydroxymethylbilane synthase [EC:2.5.1.61]
K00957	Akenti_specific	0.402439	0.235294	0.038396	cysD; sulfate adenylyltransferase subunit 2 [EC:2.7.7.4]
K00262	Akenti_specific	0.487805	0.310924	0.0372952	E1.4.1.4, gdhA; glutamate dehydrogenase (NADP+) [EC:1.4.1.4]
K04691	Akenti_specific	0.292683	0.142857	0.0370375	hhoB, degS; serine protease DegS [EC:3.4.21.-]
K02314	Akenti_specific	0.914634	0.781513	0.0366158	dnaB; replicative DNA helicase [EC:3.6.4.12]
K01485	Seawater_specific	0.280488	0.462185	0.0361125	codA; cytosine/creatinine deaminase [EC:3.5.4.1 3.5.4.21]
K02471	Seawater_specific	0.0853659	0.226891	0.0357725	bacA; vitamin B12/bleomycin/antimicrobial peptide transport system ATP-binding/permease protein
K15777	Akenti_specific	0.134146	0.0336134	0.0357725	DOPA; 4,5-DOPA dioxygenase extradiol [EC:1.13.11.-]
K09906	Akenti_specific	0.134146	0.0336134	0.0357725	epmC; elongation factor P hydroxylase [EC:1.14.-.-]
K03303	Akenti_specific	0.134146	0.0336134	0.0357725	lctP; lactate permease
K08365	Akenti_specific	0.134146	0.0336134	0.0357725	merR; MerR family transcriptional regulator, mercuric resistance operon regulatory protein
K03322	Akenti_specific	0.134146	0.0336134	0.0357725	mntH; manganese transport protein
K03342	Akenti_specific	0.134146	0.0336134	0.0357725	pabBC; para-aminobenzoate synthetase / 4-amino-4-deoxychorismate lyase [EC:2.6.1.85 4.1.3.38]
K03817	Akenti_specific	0.134146	0.0336134	0.0357725	rimL; ribosomal-protein-serine acetyltransferase [EC:2.3.1.-]
K09761	Akenti_specific	0.914634	0.773109	0.0357725	rsmE; 16S rRNA (uracil1498-N3)-methyltransferase [EC:2.1.1.193]
K05343	Seawater_specific	0.0853659	0.226891	0.0357725	treS; maltose alpha-D-glucosyltransferase / alpha-amylase [EC:5.4.99.16 3.2.1.1]
K00145	Akenti_specific	0.804878	0.638655	0.0357346	argC; N-acetyl-gamma-glutamyl-phosphate reductase [EC:1.2.1.38]
K19810	Akenti_specific	0.219512	0.0840336	0.0351568	epmB; L-lysine 2,3-aminomutase [EC:5.4.3.-]
K01495	Seawater_specific	0.597561	0.773109	0.0351447	GCH1, folE; GTP cyclohydrolase IA [EC:3.5.4.16]
K00024	Akenti_specific	0.853659	0.697479	0.0350408	mdh; malate dehydrogenase [EC:1.1.1.37]
K01872	Akenti_specific	0.939024	0.815126	0.0349243	AARS, alaS; alanyl-tRNA synthetase [EC:6.1.1.7]
K02493	Akenti_specific	0.939024	0.815126	0.0349243	hemK, prmC, HEMK; release factor glutamine methyltransferase [EC:2.1.1.297]
K01933	Akenti_specific	0.939024	0.815126	0.0349243	purM; phosphoribosylformylglycinamidine cyclo-ligase [EC:6.3.3.1]
K02963	Akenti_specific	0.939024	0.815126	0.0349243	RP-S18, MRPS18, rpsR; small subunit ribosomal protein S18
K16089	Akenti_specific	0.280488	0.134454	0.0348639	TC.FEV.OM2, cirA, cfrA, hmuR; outer membrane receptor for ferrienterochelin and colicins
K13702	Seawater_specific	0	0.0756303	0.0347038	ABHD10; abhydrolase domain-containing protein 10 [EC:3.1.1.93]
K15546	Seawater_specific	0	0.0756303	0.0347038	boxR, bzdR; XRE family transcriptional regulator, aerobic/anaerobic benzoate catabolism transcriptional regulator
K17829	Seawater_specific	0	0.0756303	0.0347038	ccrA; crotonyl-CoA reductase [EC:1.3.1.86]
K09493	Seawater_specific	0	0.0756303	0.0347038	CCT1, TCP1; T-complex protein 1 subunit alpha
K14633	Seawater_specific	0	0.0756303	0.0347038	gra6, RED2; ketoreductase RED2 [EC:1.1.1.-]
K06874	Seawater_specific	0	0.0756303	0.0347038	K06874; zinc finger protein
K07049	Seawater_specific	0	0.0756303	0.0347038	K07049; TatD-related deoxyribonuclease
K07579	Seawater_specific	0	0.0756303	0.0347038	K07579; putative methylase
K10253	Seawater_specific	0	0.0756303	0.0347038	K10253; DOPA 4,5-dioxygenase [EC:1.14.99.-]
K10220	Seawater_specific	0	0.0756303	0.0347038	ligJ; 4-oxalmesaconate hydratase [EC:4.2.1.83]
K06943	Seawater_specific	0	0.0756303	0.0347038	NOG1; nucleolar GTP-binding protein
K14727	Seawater_specific	0	0.0756303	0.0347038	pcaL; 3-oxoadipate enol-lactonase / 4-carboxymuconolactone decarboxylase [EC:3.1.1.24 4.1.1.44]
K18068	Seawater_specific	0	0.0756303	0.0347038	pht3; phthalate 4,5-dioxygenase [EC:1.14.12.7]
K02690	Seawater_specific	0	0.0756303	0.0347038	psaB; photosystem I P700 chlorophyll a apoprotein A2
K02706	Seawater_specific	0	0.0756303	0.0347038	psbD; photosystem II P680 reaction center D2 protein [EC:1.10.3.9]
K03042	Seawater_specific	0	0.0756303	0.0347038	rpoA2; DNA-directed RNA polymerase subunit A" [EC:2.7.7.6]
K06912	Seawater_specific	0	0.0756303	0.0347038	tfdA; alpha-ketoglutarate-dependent 2,4-dichlorophenoxyacetate dioxygenase [EC:1.14.11.-]
K16317	Seawater_specific	0	0.0756303	0.0347038	trmY; tRNA (pseudouridine54-N1)-methyltransferase [EC:2.1.1.257]
K01240	Seawater_specific	0	0.0756303	0.0347038	URH1; uridine nucleosidase [EC:3.2.2.3]
K03499	Akenti_specific	0.890244	0.739496	0.0341631	trkA, ktrA; trk system potassium uptake protein
K00185	Akenti_specific	0.390244	0.218487	0.0336046	K00185; prokaryotic molybdopterin-containing oxidoreductase family, membrane subunit
K03925	Akenti_specific	0.743902	0.563025	0.0335602	mraZ; MraZ protein
K03548	Akenti_specific	0.329268	0.168067	0.0325764	perM; putative permease
K11928	Akenti_specific	0.329268	0.168067	0.0325764	putP; sodium/proline symporter
K14057	Akenti_specific	0.0609756	0	0.0319202	abgR; LysR family transcriptional regulator, regulator of abg operon
K07741	Akenti_specific	0.0609756	0	0.0319202	antB; anti-repressor protein
K04114	Akenti_specific	0.0609756	0	0.0319202	bcrA, badF; benzoyl-CoA reductase subunit A [EC:1.3.7.8]
K04115	Akenti_specific	0.0609756	0	0.0319202	bcrD, badG; benzoyl-CoA reductase subunit D [EC:1.3.7.8]
K00544	Akenti_specific	0.0609756	0	0.0319202	BHMT; betaine-homocysteine S-methyltransferase [EC:2.1.1.5]
K16168	Akenti_specific	0.0609756	0	0.0319202	bpsB, srsB; methyltransferase
K03757	Akenti_specific	0.0609756	0	0.0319202	cadB; cadaverine:lysine antiporter
K08794	Akenti_specific	0.0609756	0	0.0319202	CAMK1; calcium/calmodulin-dependent protein kinase I [EC:2.7.11.17]
K07227	Akenti_specific	0.0609756	0	0.0319202	chuX; heme iron utilization protein
K10621	Akenti_specific	0.0609756	0	0.0319202	cmtC, dhbA; 2,3-dihydroxy-p-cumate/2,3-dihydroxybenzoate 3,4-dioxygenase [EC:1.13.11.- 1.13.11.14]
K06034	Seawater_specific	0.0243902	0.12605	0.0319202	comD; sulfopyruvate decarboxylase subunit alpha [EC:4.1.1.79]
K03933	Akenti_specific	0.0609756	0	0.0319202	cpbD; chitin-binding protein
K08194	Akenti_specific	0.0609756	0	0.0319202	dgoT; MFS transporter, ACS family, D-galactonate transporter
K17737	Akenti_specific	0.0609756	0	0.0319202	dhcR; LysR family transcriptional regulator, carnitine catabolism transcriptional activator
K00533	Akenti_specific	0.0609756	0	0.0319202	E1.12.7.2L; ferredoxin hydrogenase large subunit [EC:1.12.7.2]
K05841	Akenti_specific	0.0609756	0	0.0319202	E2.4.1.173; sterol 3beta-glucosyltransferase [EC:2.4.1.173]
K01678	Akenti_specific	0.0609756	0	0.0319202	E4.2.1.2AB, fumB; fumarate hydratase subunit beta [EC:4.2.1.2]
K01415	Akenti_specific	0.0609756	0	0.0319202	ECE; endothelin-converting enzyme [EC:3.4.24.71]
K03735	Akenti_specific	0.0609756	0	0.0319202	eutB; ethanolamine ammonia-lyase large subunit [EC:4.3.1.7]
K03736	Akenti_specific	0.0609756	0	0.0319202	eutC; ethanolamine ammonia-lyase small subunit [EC:4.3.1.7]
K04030	Akenti_specific	0.0609756	0	0.0319202	eutQ; ethanolamine utilization protein EutQ
K07679	Akenti_specific	0.0609756	0	0.0319202	evgS, bvgS; two-component system, NarL family, sensor histidine kinase EvgS [EC:2.7.13.3]
K02380	Akenti_specific	0.0609756	0	0.0319202	fdhE; FdhE protein
K03855	Akenti_specific	0.0609756	0	0.0319202	fixX; ferredoxin like protein
K09681	Akenti_specific	0.0609756	0	0.0319202	gltC; LysR family transcriptional regulator, transcription activator of glutamate synthase operon
K19997	Akenti_specific	0.0609756	0	0.0319202	gnu; GlcNAc-P-P-Und epimerase [EC:5.1.3.26]
K19777	Akenti_specific	0.0609756	0	0.0319202	hdeA; acid stress chaperone HdeA
K19166	Akenti_specific	0.0609756	0	0.0319202	higB; mRNA interferase HigB [EC:3.1.-.-]
K10948	Akenti_specific	0.0609756	0	0.0319202	hlyA; hemolysin
K09814	Akenti_specific	0.0609756	0	0.0319202	hrtA; hemin transport system ATP-binding protein [EC:3.6.3.-]
K16047	Akenti_specific	0.0609756	0	0.0319202	hsaA; 3-hydroxy-9,10-secoandrosta-1,3,5(10)-triene-9,17-dione monooxygenase [EC:1.14.14.12]
K03620	Akenti_specific	0.0609756	0	0.0319202	hyaC; Ni/Fe-hydrogenase 1 B-type cytochrome subunit
K14475	Akenti_specific	0.0609756	0	0.0319202	ICP; inhibitor of cysteine peptidase
K03894	Akenti_specific	0.0609756	0	0.0319202	iucA; N2-citryl-N6-acetyl-N6-hydroxylysine synthase [EC:6.3.2.38]
K06962	Akenti_specific	0.0609756	0	0.0319202	K06962; uncharacterized protein
K07487	Akenti_specific	0.0609756	0	0.0319202	K07487; transposase
K08987	Akenti_specific	0.0609756	0	0.0319202	K08987; putative membrane protein
K09128	Seawater_specific	0.0243902	0.134454	0.0319202	K09128; uncharacterized protein
K09143	Akenti_specific	0.0609756	0	0.0319202	K09143; uncharacterized protein
K11476	Akenti_specific	0.0609756	0	0.0319202	K11476, gntR; GntR family transcriptional regulator, gluconate operon transcriptional repressor
K18014	Akenti_specific	0.0609756	0	0.0319202	kal; 3-aminobutyryl-CoA ammonia-lyase [EC:4.3.1.14]
K11746	Akenti_specific	0.0609756	0	0.0319202	kefF; glutathione-regulated potassium-efflux system ancillary protein KefF
K05339	Akenti_specific	0.0609756	0	0.0319202	lrgB; holin-like protein LrgB
K01254	Seawater_specific	0.0243902	0.134454	0.0319202	LTA4H; leukotriene-A4 hydrolase [EC:3.3.2.6]
K11104	Akenti_specific	0.0609756	0	0.0319202	melB; melibiose permease
K00947	Akenti_specific	0.0609756	0	0.0319202	mosAB; molybdenum storage protein
K18991	Akenti_specific	0.0609756	0	0.0319202	mtrA; AraC family transcriptional regulator, activator of mtrCDE
K03633	Akenti_specific	0.0609756	0	0.0319202	mukF; chromosome partition protein MukF
K02570	Akenti_specific	0.0609756	0	0.0319202	napD; periplasmic nitrate reductase NapD
K00368	Akenti_specific	0.0609756	0	0.0319202	nirK; nitrite reductase (NO-forming) [EC:1.7.2.1]
K09695	Akenti_specific	0.0609756	0	0.0319202	nodI; lipooligosaccharide transport system ATP-binding protein
K04561	Akenti_specific	0.0609756	0	0.0319202	norB; nitric oxide reductase subunit B [EC:1.7.2.5]
K08720	Akenti_specific	0.0609756	0	0.0319202	ompU; outer membrane protein OmpU
K09251	Akenti_specific	0.0609756	0	0.0319202	patA; putrescine aminotransferase [EC:2.6.1.82]
K02626	Akenti_specific	0.0609756	0	0.0319202	pdaD; arginine decarboxylase [EC:4.1.1.19]
K13923	Akenti_specific	0.0609756	0	0.0319202	pduL; phosphate propanoyltransferase [EC:2.3.1.222]
K13921	Akenti_specific	0.0609756	0	0.0319202	pduQ; 1-propanol dehydrogenase
K19697	Akenti_specific	0.0609756	0	0.0319202	pduW; propionate kinase [EC:2.7.2.15]
K08256	Seawater_specific	0.0243902	0.12605	0.0319202	pimA; phosphatidyl-myo-inositol alpha-mannosyltransferase [EC:2.4.1.345]
K03763	Akenti_specific	0.0609756	0	0.0319202	polC; DNA polymerase III subunit alpha, Gram-positive type [EC:2.7.7.7]
K00169	Akenti_specific	0.0609756	0	0.0319202	porA; pyruvate ferredoxin oxidoreductase alpha subunit [EC:1.2.7.1]
K00170	Akenti_specific	0.0609756	0	0.0319202	porB; pyruvate ferredoxin oxidoreductase beta subunit [EC:1.2.7.1]
K00172	Akenti_specific	0.0609756	0	0.0319202	porG; pyruvate ferredoxin oxidoreductase gamma subunit [EC:1.2.7.1]
K01598	Akenti_specific	0.0609756	0	0.0319202	PPCDC, coaC; phosphopantothenoylcysteine decarboxylase [EC:4.1.1.36]
K02744	Akenti_specific	0.0609756	0	0.0319202	PTS-Aga-EIIA, agaF; PTS system, N-acetylgalactosamine-specific IIA component [EC:2.7.1.-]
K02746	Akenti_specific	0.0609756	0	0.0319202	PTS-Aga-EIIC, agaW; PTS system, N-acetylgalactosamine-specific IIC component
K02747	Akenti_specific	0.0609756	0	0.0319202	PTS-Aga-EIID, agaE; PTS system, N-acetylgalactosamine-specific IID component
K02761	Akenti_specific	0.0609756	0	0.0319202	PTS-Cel-EIIC, celB, chbC; PTS system, cellobiose-specific IIC component
K03604	Akenti_specific	0.0609756	0	0.0319202	purR; LacI family transcriptional regulator, purine nucleotide synthesis repressor
K08322	Akenti_specific	0.0609756	0	0.0319202	rspB; L-gulonate 5-dehydrogenase [EC:1.1.1.380]
K03747	Akenti_specific	0.0609756	0	0.0319202	smg; Smg protein
K19956	Akenti_specific	0.0609756	0	0.0319202	sorE; L-sorbose 1-phosphate reductase [EC:1.1.1.-]
K05875	Akenti_specific	0.0609756	0	0.0319202	tar; methyl-accepting chemotaxis protein II, aspartate sensor receptor
K10930	Akenti_specific	0.0609756	0	0.0319202	tcpA; toxin coregulated pilin
K03146	Akenti_specific	0.0609756	0	0.0319202	THI4, THI1; cysteine-dependent adenosine diphosphate thiazole synthase [EC:2.4.2.60]
K18278	Akenti_specific	0.0609756	0	0.0319202	THI5; pyrimidine precursor biosynthesis enzyme
K01236	Akenti_specific	0.0609756	0	0.0319202	treZ, glgZ; maltooligosyltrehalose trehalohydrolase [EC:3.2.1.141]
K06967	Akenti_specific	0.0609756	0	0.0319202	trmK; tRNA (adenine22-N1)-methyltransferase [EC:2.1.1.217]
K20861	Akenti_specific	0.0609756	0	0.0319202	ybjI; FMN hydrolase / 5-amino-6-(5-phospho-D-ribitylamino)uracil phosphatase [EC:3.1.3.102 3.1.3.104]
K08369	Akenti_specific	0.0609756	0	0.0319202	ydjE; MFS transporter, putative metabolite:H+ symporter
K18471	Akenti_specific	0.0609756	0	0.0319202	ydjG; methylglyoxal reductase [EC:1.1.1.-]
K16961	Akenti_specific	0.0609756	0	0.0319202	yxeM; putative amino-acid transport system substrate-binding protein
K16962	Akenti_specific	0.0609756	0	0.0319202	yxeN; putative amino-acid transport system permease protein
K18778	Akenti_specific	0.0609756	0	0.0319202	zapD; cell division protein ZapD
K07803	Akenti_specific	0.0609756	0	0.0319202	zraP; zinc resistance-associated protein
K01711	Akenti_specific	0.45122	0.268908	0.0318508	gmd, GMDS; GDPmannose 4,6-dehydratase [EC:4.2.1.47]
K02017	Akenti_specific	0.45122	0.268908	0.0318508	modC; molybdate transport system ATP-binding protein [EC:3.6.3.29]
K02189	Akenti_specific	0.182927	0.0588235	0.0318251	cbiG; cobalt-precorrin 5A hydrolase [EC:3.7.1.12]
K07742	Seawater_specific	0.170732	0.336134	0.0313592	ylxR; uncharacterized protein
K03744	Akenti_specific	0.439024	0.260504	0.031316	lemA; LemA protein
K09017	Akenti_specific	0.439024	0.260504	0.031316	rutR; TetR/AcrR family transcriptional regulator
K11472	Seawater_specific	0.231707	0.411765	0.0312612	glcE; glycolate oxidase FAD binding subunit
K01879	Akenti_specific	0.585366	0.394958	0.0308791	glyS; glycyl-tRNA synthetase beta chain [EC:6.1.1.14]
K17865	Akenti_specific	0.280488	0.12605	0.030749	croR; 3-hydroxybutyryl-CoA dehydratase [EC:4.2.1.55]
K09888	Akenti_specific	0.621951	0.428571	0.030694	zapA; cell division protein ZapA
K03272	Akenti_specific	0.54878	0.361345	0.0304353	gmhC, hldE, waaE, rfaE; D-beta-D-heptose 7-phosphate kinase / D-beta-D-heptose 1-phosphate adenosyltransferase [EC:2.7.1.167 2.7.7.70]
K01278	Seawater_specific	0.219512	0.394958	0.0302088	DPP4, CD26; dipeptidyl-peptidase 4 [EC:3.4.14.5]
K07407	Akenti_specific	0.207317	0.0756303	0.0300741	E3.2.1.22B, galA, rafA; alpha-galactosidase [EC:3.2.1.22]
K05836	Akenti_specific	0.207317	0.0756303	0.0300741	hutC; GntR family transcriptional regulator, histidine utilization repressor
K18199	Akenti_specific	0.207317	0.0756303	0.0300741	inhA; cyclohexyl-isocyanide hydratase [EC:4.2.1.103]
K18850	Akenti_specific	0.207317	0.0756303	0.0300741	ycfD; 50S ribosomal protein L16 3-hydroxylase [EC:1.14.11.47]
K02337	Akenti_specific	0.926829	0.789916	0.0299152	dnaE; DNA polymerase III subunit alpha [EC:2.7.7.7]
K05366	Akenti_specific	0.926829	0.789916	0.0299152	mrcA; penicillin-binding protein 1A [EC:2.4.1.129 3.4.16.4]
K01881	Akenti_specific	0.963415	0.848739	0.0298873	PARS, proS; prolyl-tRNA synthetase [EC:6.1.1.15]
K10697	Seawater_specific	0.0365854	0.151261	0.0298873	rpaA; two-component system, OmpR family, response regulator RpaA
K18955	Seawater_specific	0.0365854	0.151261	0.0298873	whiB1_2_3_4; WhiB family transcriptional regulator, redox-sensing transcriptional regulator
K15510	Seawater_specific	0.0121951	0.109244	0.0290476	fgd1; coenzyme F420-dependent glucose-6-phosphate dehydrogenase [EC:1.1.98.2]
K07094	Seawater_specific	0.0121951	0.109244	0.0290476	pcrB; putative glycerol-1-phosphate prenyltransferase [EC:2.5.1.-]
K08303	Akenti_specific	0.365854	0.193277	0.0285776	K08303; putative protease [EC:3.4.-.-]
K10217	Seawater_specific	0.121951	0.277311	0.0281723	dmpC, xylG, praB; aminomuconate-semialdehyde/2-hydroxymuconate-6-semialdehyde dehydrogenase [EC:1.2.1.32 1.2.1.85]
K16011	Akenti_specific	0.317073	0.151261	0.0280434	algA, xanB, rfbA, wbpW, pslB; mannose-1-phosphate guanylyltransferase / mannose-6-phosphate isomerase [EC:2.7.7.13 5.3.1.8]
K00124	Akenti_specific	0.317073	0.151261	0.0280434	fdoH, fdsB; formate dehydrogenase iron-sulfur subunit
K17828	Akenti_specific	0.317073	0.151261	0.0280434	pyrDI; dihydroorotate dehydrogenase (NAD+) catalytic subunit [EC:1.3.1.14]
K00096	Akenti_specific	0.0853659	0.00840336	0.0274241	araM, egsA; glycerol-1-phosphate dehydrogenase [NAD(P)+] [EC:1.1.1.261]
K12989	Akenti_specific	0.0853659	0.00840336	0.0274241	lpcC; mannosyltransferase [EC:2.4.1.-]
K13694	Akenti_specific	0.0853659	0.00840336	0.0274241	mepS, spr; murein DD-endopeptidase / murein LD-carboxypeptidase [EC:3.4.-.- 3.4.17.13]
K00978	Akenti_specific	0.0853659	0.00840336	0.0274241	rfbF; glucose-1-phosphate cytidylyltransferase [EC:2.7.7.33]
K01178	Akenti_specific	0.0853659	0.00840336	0.0274241	SGA1; glucoamylase [EC:3.2.1.3]
K19048	Akenti_specific	0.0853659	0.00840336	0.0274241	symE; toxic protein SymE
K01940	Akenti_specific	0.792683	0.613445	0.0273262	argG, ASS1; argininosuccinate synthase [EC:6.3.4.5]
K16319	Akenti_specific	0.109756	0.0168067	0.0266681	andAc; anthranilate 1,2-dioxygenase large subunit [EC:1.14.12.1]
K07486	Akenti_specific	0.109756	0.0168067	0.0266681	K07486; transposase
K09941	Akenti_specific	0.109756	0.0168067	0.0266681	K09941; uncharacterized protein
K14392	Akenti_specific	0.109756	0.0168067	0.0266681	panF; sodium/pantothenate symporter
K15255	Akenti_specific	0.109756	0.0168067	0.0266681	PIF1; ATP-dependent DNA helicase PIF1 [EC:3.6.4.12]
K14266	Akenti_specific	0.109756	0.0168067	0.0266681	prnA, rebH, ktzQ; tryptophan 7-halogenase [EC:1.14.19.9]
K02939	Akenti_specific	0.95122	0.823529	0.0266681	RP-L9, MRPL9, rplI; large subunit ribosomal protein L9
K11107	Akenti_specific	0.109756	0.0168067	0.0266681	yfaE; ferredoxin
K09456	Akenti_specific	0.121951	0.0252101	0.0265878	aidB; putative acyl-CoA dehydrogenase
K01676	Akenti_specific	0.512195	0.319328	0.0265878	E4.2.1.2A, fumA, fumB; fumarate hydratase, class I [EC:4.2.1.2]
K01941	Akenti_specific	0.121951	0.0252101	0.0265878	E6.3.4.6; urea carboxylase [EC:6.3.4.6]
K14584	Akenti_specific	0.121951	0.0252101	0.0265878	nahD; 2-hydroxychromene-2-carboxylate isomerase [EC:5.99.1.4]
K06045	Akenti_specific	0.121951	0.0252101	0.0265878	shc; squalene-hopene/tetraprenyl-beta-curcumene cyclase [EC:5.4.99.17 4.2.1.129]
K16922	Akenti_specific	0.121951	0.0252101	0.0265878	yydH; putative peptide zinc metalloprotease protein
K03500	Akenti_specific	0.804878	0.630252	0.0262209	rsmB, sun; 16S rRNA (cytosine967-C5)-methyltransferase [EC:2.1.1.176]
K05779	Akenti_specific	0.195122	0.0672269	0.0252785	ABC.VB1X.A; putative thiamine transport system ATP-binding protein
K16135	Akenti_specific	0.195122	0.0672269	0.0252785	dmlR; LysR family transcriptional regulator, transcriptional activator for dmlA
K03472	Akenti_specific	0.195122	0.0672269	0.0252785	epd; D-erythrose 4-phosphate dehydrogenase [EC:1.2.1.72]
K00375	Akenti_specific	0.304878	0.142857	0.0252785	K00375; GntR family transcriptional regulator / MocR family aminotransferase
K00677	Akenti_specific	0.853659	0.689076	0.0252785	lpxA; UDP-N-acetylglucosamine acyltransferase [EC:2.3.1.129]
K17247	Akenti_specific	0.304878	0.142857	0.0252785	msrQ; methionine sulfoxide reductase heme-binding subunit
K07684	Akenti_specific	0.304878	0.142857	0.0252785	narL; two-component system, NarL family, nitrate/nitrite response regulator NarL
K01141	Akenti_specific	0.304878	0.142857	0.0252785	sbcB, exoI; exodeoxyribonuclease I [EC:3.1.11.1]
K01428	Seawater_specific	0.146341	0.310924	0.0252785	ureC; urease subunit alpha [EC:3.5.1.5]
K00966	Seawater_specific	0.195122	0.378151	0.025173	GMPP; mannose-1-phosphate guanylyltransferase [EC:2.7.7.13]
K11755	Seawater_specific	0.195122	0.378151	0.025173	hisIE; phosphoribosyl-ATP pyrophosphohydrolase / phosphoribosyl-AMP cyclohydrolase [EC:3.6.1.31 3.5.4.19]
K02358	Akenti_specific	0.731707	0.537815	0.025173	tuf, TUFM; elongation factor Tu
K08714	Akenti_specific	0.256098	0.109244	0.0249412	VGSC; voltage-gated sodium channel
K14761	Seawater_specific	0.146341	0.319328	0.0246591	ybcJ; ribosome-associated protein
K10960	Seawater_specific	0.0853659	0.235294	0.0245388	chlP, bchP; geranylgeranyl diphosphate/geranylgeranyl-bacteriochlorophyllide a reductase [EC:1.3.1.83 1.3.1.111]
K15269	Seawater_specific	0.0853659	0.235294	0.0245388	pecM; probable blue pigment (indigoidine) exporter
K18676	Akenti_specific	0.170732	0.0504202	0.0244711	gspK; glucosamine kinase [EC:2.7.1.8]
K00179	Akenti_specific	0.170732	0.0504202	0.0244711	iorA; indolepyruvate ferredoxin oxidoreductase, alpha subunit [EC:1.2.7.8]
K12152	Akenti_specific	0.170732	0.0504202	0.0244711	nudJ; phosphatase NudJ [EC:3.6.1.-]
K00996	Akenti_specific	0.170732	0.0504202	0.0244711	rfbP; undecaprenyl-phosphate galactose phosphotransferase [EC:2.7.8.6]
K01208	Seawater_specific	0.0609756	0.193277	0.0241413	cd, ma, nplT; cyclomaltodextrinase / maltogenic alpha-amylase / neopullulanase [EC:3.2.1.54 3.2.1.133 3.2.1.135]
K05602	Seawater_specific	0.0609756	0.193277	0.0241413	hisN; histidinol-phosphatase [EC:3.1.3.15]
K18661	Seawater_specific	0.0609756	0.193277	0.0241413	matB; malonyl-CoA/methylmalonyl-CoA synthetase [EC:6.2.1.-]
K07152	Akenti_specific	0.756098	0.571429	0.0240505	SCO1_2; protein SCO1/2
K01459	Seawater_specific	0.109756	0.268908	0.023694	E3.5.1.77; N-carbamoyl-D-amino-acid hydrolase [EC:3.5.1.77]
K01849	Seawater_specific	0.109756	0.268908	0.023694	E5.4.99.2B, mcmA2; methylmalonyl-CoA mutase, C-terminal domain [EC:5.4.99.2]
K11329	Seawater_specific	0.109756	0.268908	0.023694	rpaB; two-component system, OmpR family, response regulator RpaB
K08482	Seawater_specific	0.0609756	0.201681	0.0234397	kaiC; circadian clock protein KaiC
K02600	Akenti_specific	0.939024	0.798319	0.0234397	nusA; N utilization substance protein A
K03433	Seawater_specific	0.0609756	0.201681	0.0234397	psmB, prcB; proteasome beta subunit [EC:3.4.25.1]
K02825	Seawater_specific	0.365854	0.563025	0.0218502	pyrR; pyrimidine operon attenuation protein / uracil phosphoribosyltransferase [EC:2.4.2.9]
K18009	Seawater_specific	0.231707	0.420168	0.0216367	budC; meso-butanediol dehydrogenase / (S,S)-butanediol dehydrogenase / diacetyl reductase [EC:1.1.1.- 1.1.1.76 1.1.1.304]
K03648	Akenti_specific	0.658537	0.462185	0.0215427	UNG, UDG; uracil-DNA glycosylase [EC:3.2.2.27]
K11645	Seawater_specific	0.134146	0.302521	0.0214686	fbaB; fructose-bisphosphate aldolase, class I [EC:4.1.2.13]
K01011	Akenti_specific	0.585366	0.386555	0.021257	TST, MPST, sseA; thiosulfate/3-mercaptopyruvate sulfurtransferase [EC:2.8.1.1 2.8.1.2]
K03738	Akenti_specific	0.146341	0.0336134	0.021041	aor; aldehyde:ferredoxin oxidoreductase [EC:1.2.7.5]
K09793	Akenti_specific	0.146341	0.0336134	0.021041	K09793; uncharacterized protein
K16066	Akenti_specific	0.146341	0.0336134	0.021041	ydfG; 3-hydroxy acid dehydrogenase / malonic semialdehyde reductase [EC:1.1.1.381 1.1.1.-]
K03299	Akenti_specific	0.597561	0.394958	0.0207871	TC.GNTP; gluconate:H+ symporter, GntP family
K03568	Seawater_specific	0.402439	0.605042	0.0207871	tldD; TldD protein
K03775	Akenti_specific	0.329268	0.159664	0.0207421	slyD; FKBP-type peptidyl-prolyl cis-trans isomerase SlyD [EC:5.2.1.8]
K06953	Seawater_specific	0.170732	0.352941	0.0207397	K06953; uncharacterized protein
K14168	Seawater_specific	0	0.0840336	0.0202594	CTU1, NCS6; cytoplasmic tRNA 2-thiolation protein 1 [EC:2.7.7.-]
K18425	Seawater_specific	0	0.0840336	0.0202594	dhaa; 3-hydroxy-D-aspartate aldolase [EC:4.1.3.41]
K00678	Seawater_specific	0	0.0840336	0.0202594	LRAT; phosphatidylcholine-retinol O-acyltransferase [EC:2.3.1.135]
K05713	Seawater_specific	0	0.0840336	0.0202594	mhpB; 2,3-dihydroxyphenylpropionate 1,2-dioxygenase [EC:1.13.11.16]
K01301	Seawater_specific	0	0.0840336	0.0202594	NAALAD; N-acetylated-alpha-linked acidic dipeptidase [EC:3.4.17.21]
K02703	Seawater_specific	0	0.0840336	0.0202594	psbA; photosystem II P680 reaction center D1 protein [EC:1.10.3.9]
K02708	Seawater_specific	0	0.0840336	0.0202594	psbF; photosystem II cytochrome b559 subunit beta
K02711	Seawater_specific	0	0.0840336	0.0202594	psbJ; photosystem II PsbJ protein
K07557	Seawater_specific	0	0.0840336	0.0202594	tgtA2; archaeosine synthase [EC:2.6.1.97]
K18981	Seawater_specific	0	0.0840336	0.0202594	udh; uronate dehydrogenase [EC:1.1.1.203]
K10859	Seawater_specific	0.097561	0.252101	0.0201638	ALKBH2; DNA oxidative demethylase [EC:1.14.11.33]
K06925	Akenti_specific	0.902439	0.747899	0.0201638	tsaE; tRNA threonylcarbamoyladenosine biosynthesis protein TsaE
K09022	Seawater_specific	0.707317	0.87395	0.0200229	ridA, tdcF, RIDA; 2-iminobutanoate/2-iminopropanoate deaminase [EC:3.5.99.10]
K03696	Seawater_specific	0.317073	0.521008	0.0196341	clpC; ATP-dependent Clp protease ATP-binding subunit ClpC
K01241	Seawater_specific	0.0731707	0.218487	0.0195878	amn; AMP nucleosidase [EC:3.2.2.4]
K02111	Akenti_specific	0.926829	0.781513	0.0195878	ATPF1A, atpA; F-type H+-transporting ATPase subunit alpha [EC:7.1.2.2]
K01426	Seawater_specific	0.304878	0.504202	0.0195346	E3.5.1.4, amiE; amidase [EC:3.5.1.4]
K03974	Akenti_specific	0.195122	0.0588235	0.0192808	pspF; psp operon transcriptional activator
K01735	Akenti_specific	0.878049	0.714286	0.0192112	aroB; 3-dehydroquinate synthase [EC:4.2.3.4]
K09121	Seawater_specific	0.121951	0.285714	0.0192112	larC; pyridinium-3,5-bisthiocarboxylic acid mononucleotide nickel chelatase [EC:4.99.1.12]
K13777	Akenti_specific	0.158537	0.0420168	0.0191927	atuF; geranyl-CoA carboxylase alpha subunit [EC:6.4.1.5]
K00045	Seawater_specific	0.0243902	0.142857	0.0191265	E1.1.1.67, mtlK; mannitol 2-dehydrogenase [EC:1.1.1.67]
K07406	Seawater_specific	0.0243902	0.142857	0.0191265	melA; alpha-galactosidase [EC:3.2.1.22]
K07654	Seawater_specific	0.0243902	0.142857	0.0191265	mtrB; two-component system, OmpR family, sensor histidine kinase MtrB [EC:2.7.13.3]
K11529	Akenti_specific	0.378049	0.193277	0.0190459	gck, gckA, GLYCTK; glycerate 2-kinase [EC:2.7.1.165]
K03977	Akenti_specific	0.963415	0.840336	0.0189096	engA, der; GTPase
K01887	Akenti_specific	0.963415	0.840336	0.0189096	RARS, argS; arginyl-tRNA synthetase [EC:6.1.1.19]
K00872	Seawater_specific	0.207317	0.394958	0.0189006	thrB1; homoserine kinase [EC:2.7.1.39]
K00273	Seawater_specific	0.121951	0.294118	0.018576	DAO, aao; D-amino-acid oxidase [EC:1.4.3.3]
K00627	Akenti_specific	0.878049	0.705882	0.018576	DLAT, aceF, pdhC; pyruvate dehydrogenase E2 component (dihydrolipoamide acetyltransferase) [EC:2.3.1.12]
K09458	Akenti_specific	0.878049	0.705882	0.018576	fabF; 3-oxoacyl-[acyl-carrier-protein] synthase II [EC:2.3.1.179]
K06864	Seawater_specific	0.121951	0.294118	0.018576	larE; pyridinium-3,5-biscarboxylic acid mononucleotide sulfurtransferase [EC:4.4.1.37]
K00906	Akenti_specific	0.219512	0.0756303	0.0184753	aceK; isocitrate dehydrogenase kinase/phosphatase [EC:2.7.11.5 3.1.3.-]
K01825	Akenti_specific	0.219512	0.0756303	0.0184753	fadB; 3-hydroxyacyl-CoA dehydrogenase / enoyl-CoA hydratase / 3-hydroxybutyryl-CoA epimerase / enoyl-CoA isomerase [EC:1.1.1.35 4.2.1.17 5.1.2.3 5.3.3.8]
K07395	Akenti_specific	0.219512	0.0756303	0.0184753	K07395; putative proteasome-type protease
K20881	Akenti_specific	0.219512	0.0756303	0.0184753	yrfG; 5'-nucleotidase [EC:3.1.3.5]
K03743	Akenti_specific	0.52439	0.319328	0.0179824	pncC; nicotinamide-nucleotide amidase [EC:3.5.1.42]
K05834	Akenti_specific	0.426829	0.235294	0.0179561	rhtB; homoserine/homoserine lactone efflux protein
K04774	Akenti_specific	0.426829	0.235294	0.0179561	sohB; serine protease SohB [EC:3.4.21.-]
K03305	Akenti_specific	0.426829	0.235294	0.0179561	TC.POT; proton-dependent oligopeptide transporter, POT family
K13017	Akenti_specific	0.512195	0.310924	0.0177705	wbpE, wlbC; UDP-2-acetamido-2-deoxy-ribo-hexuluronate aminotransferase [EC:2.6.1.98]
K01579	Akenti_specific	0.414634	0.226891	0.0175648	panD; aspartate 1-decarboxylase [EC:4.1.1.11]
K02553	Akenti_specific	0.280488	0.117647	0.0173275	rraA, menG; regulator of ribonuclease activity A
K05996	Seawater_specific	0.0121951	0.117647	0.0170235	cpt; carboxypeptidase T [EC:3.4.17.18]
K04100	Seawater_specific	0.0121951	0.117647	0.0170235	ligA; protocatechuate 4,5-dioxygenase, alpha chain [EC:1.13.11.8]
K11530	Seawater_specific	0.0121951	0.117647	0.0170235	lsrG; (4S)-4-hydroxy-5-phosphonooxypentane-2,3-dione isomerase [EC:5.3.1.32]
K00472	Seawater_specific	0.0121951	0.117647	0.0170235	P4HA; prolyl 4-hydroxylase [EC:1.14.11.2]
K13571	Seawater_specific	0.0121951	0.117647	0.0170235	pafA; proteasome accessory factor A [EC:6.3.1.19]
K15468	Seawater_specific	0.0121951	0.117647	0.0170235	pksS; cytochrome P450 PksS
K09788	Akenti_specific	0.243902	0.092437	0.0170235	prpF; 2-methylaconitate isomerase [EC:5.3.3.-]
K16044	Seawater_specific	0.0487805	0.184874	0.0168939	iolW; scyllo-inositol 2-dehydrogenase (NADP+) [EC:1.1.1.371]
K03432	Seawater_specific	0.0487805	0.184874	0.0168939	psmA, prcA; proteasome alpha subunit [EC:3.4.25.1]
K14287	Seawater_specific	0.0487805	0.184874	0.0168939	ybdL; methionine transaminase [EC:2.6.1.88]
K00164	Akenti_specific	0.743902	0.546218	0.0167975	OGDH, sucA; 2-oxoglutarate dehydrogenase E1 component [EC:1.2.4.2]
K06177	Akenti_specific	0.487805	0.285714	0.0158947	rluA; tRNA pseudouridine32 synthase / 23S rRNA pseudouridine746 synthase [EC:5.4.99.28 5.4.99.29]
K08869	Seawater_specific	0.182927	0.369748	0.0157922	ADCK, ABC1; aarF domain-containing kinase
K18588	Akenti_specific	0.414634	0.218487	0.0155866	COQ10; coenzyme Q-binding protein COQ10
K00012	Akenti_specific	0.756098	0.554622	0.0153668	UGDH, ugd; UDPglucose 6-dehydrogenase [EC:1.1.1.22]
K04061	Akenti_specific	0.207317	0.0672269	0.0147957	flhB2; flagellar biosynthesis protein
K06972	Akenti_specific	0.207317	0.0672269	0.0147957	PITRM1, PreP, CYM1; presequence protease [EC:3.4.24.-]
K18218	Akenti_specific	0.207317	0.0672269	0.0147957	tet35; tetracycline resistance efflux pump
K01537	Akenti_specific	0.231707	0.0840336	0.0146942	E3.6.3.8; Ca2+-transporting ATPase [EC:3.6.3.8]
K17290	Akenti_specific	0.231707	0.0840336	0.0146942	HTATIP2; oxidoreductase [EC:1.1.1.-]
K02019	Akenti_specific	0.231707	0.0840336	0.0146942	modE; molybdate transport system regulatory protein
K00355	Akenti_specific	0.231707	0.0840336	0.0146942	NQO1; NAD(P)H dehydrogenase (quinone) [EC:1.6.5.2]
K11153	Akenti_specific	0.231707	0.0840336	0.0146942	RDH12; retinol dehydrogenase 12 [EC:1.1.1.300]
K14415	Akenti_specific	0.231707	0.0840336	0.0146942	RTCB, rtcB; tRNA-splicing ligase RtcB (3'-phosphate/5'-hydroxy nucleic acid ligase) [EC:6.5.1.8]
K10778	Akenti_specific	0.304878	0.134454	0.0146868	ada; AraC family transcriptional regulator, regulatory protein of adaptative response / methylated-DNA-[protein]-cysteine methyltransferase [EC:2.1.1.63]
K02259	Seawater_specific	0.695122	0.865546	0.0146868	COX15, ctaA; cytochrome c oxidase assembly protein subunit 15
K04040	Seawater_specific	0.0609756	0.210084	0.0146862	chlG, bchG; chlorophyll/bacteriochlorophyll a synthase [EC:2.5.1.62 2.5.1.133]
K03438	Akenti_specific	0.939024	0.789916	0.0146862	mraW, rsmH; 16S rRNA (cytosine1402-N4)-methyltransferase [EC:2.1.1.199]
K00184	Akenti_specific	0.402439	0.210084	0.0146721	K00184; prokaryotic molybdopterin-containing oxidoreductase family, iron-sulfur binding subunit
K02619	Akenti_specific	0.402439	0.210084	0.0146721	pabC; 4-amino-4-deoxychorismate lyase [EC:4.1.3.38]
K15778	Akenti_specific	0.402439	0.210084	0.0146721	pmm-pgm; phosphomannomutase / phosphoglucomutase [EC:5.4.2.8 5.4.2.2]
K01908	Akenti_specific	0.402439	0.210084	0.0146721	prpE; propionyl-CoA synthetase [EC:6.2.1.17]
K02242	Akenti_specific	0.353659	0.168067	0.0145926	comFC; competence protein ComFC
K07793	Akenti_specific	0.353659	0.168067	0.0145926	tctA; putative tricarboxylic transport membrane protein
K05838	Akenti_specific	0.47561	0.268908	0.014495	ybbN; putative thioredoxin
K15023	Akenti_specific	0.0731707	0	0.0143747	acsE; 5-methyltetrahydrofolate corrinoid/iron sulfur protein methyltransferase [EC:2.1.1.258]
K19244	Akenti_specific	0.0731707	0	0.0143747	ala; alanine dehydrogenase [EC:1.4.1.1]
K16320	Akenti_specific	0.0731707	0	0.0143747	andAd; anthranilate 1,2-dioxygenase small subunit [EC:1.14.12.1]
K10022	Akenti_specific	0.0731707	0	0.0143747	aotJ; arginine/ornithine transport system substrate-binding protein
K00853	Akenti_specific	0.0731707	0	0.0143747	araB; L-ribulokinase [EC:2.7.1.16]
K07710	Akenti_specific	0.0731707	0	0.0143747	atoS; two-component system, NtrC family, sensor histidine kinase AtoS [EC:2.7.13.3]
K15923	Akenti_specific	0.0731707	0	0.0143747	AXY8, FUC95A, afcA; alpha-L-fucosidase 2 [EC:3.2.1.51]
K07664	Akenti_specific	0.134146	0.0252101	0.0143747	baeR, smeR; two-component system, OmpR family, response regulator BaeR
K20543	Akenti_specific	0.0731707	0	0.0143747	bcsC; cellulose synthase operon protein C
K03594	Akenti_specific	0.463415	0.260504	0.0143747	bfr; bacterioferritin [EC:1.16.3.1]
K01935	Akenti_specific	0.597561	0.386555	0.0143747	bioD; dethiobiotin synthetase [EC:6.3.3.3]
K02171	Akenti_specific	0.0731707	0	0.0143747	blaI; BlaI family transcriptional regulator, penicillinase repressor
K18364	Akenti_specific	0.121951	0.0168067	0.0143747	bphH, xylJ, tesE; 2-oxopent-4-enoate/cis-2-oxohex-4-enoate hydratase [EC:4.2.1.80 4.2.1.132]
K00194	Akenti_specific	0.0731707	0	0.0143747	cdhD, acsD; acetyl-CoA decarbonylase/synthase complex subunit delta [EC:2.1.1.245]
K00574	Akenti_specific	0.573171	0.361345	0.0143747	cfa; cyclopropane-fatty-acyl-phospholipid synthase [EC:2.1.1.79]
K06597	Akenti_specific	0.0731707	0	0.0143747	chpB; chemosensory pili system protein ChpB (putative protein-glutamate methylesterase)
K07240	Akenti_specific	0.45122	0.252101	0.0143747	chrA; chromate transporter
K04333	Akenti_specific	0.0731707	0	0.0143747	csgD; LuxR family transcriptional regulator, csgAB operon transcriptional regulatory protein
K15770	Akenti_specific	0.0731707	0	0.0143747	cycB, ganO; arabinogalactan oligomer / maltooligosaccharide transport system substrate-binding protein
K09843	Akenti_specific	0.0731707	0	0.0143747	CYP707A; (+)-abscisic acid 8'-hydroxylase [EC:1.14.14.137]
K07791	Akenti_specific	0.0731707	0	0.0143747	dcuA; anaerobic C4-dicarboxylate transporter DcuA
K14333	Akenti_specific	0.0731707	0	0.0143747	DHBD; 2,3-dihydroxybenzoate decarboxylase [EC:4.1.1.46]
K14623	Akenti_specific	0.0731707	0	0.0143747	dinD; DNA-damage-inducible protein D
K04074	Akenti_specific	0.0731707	0	0.0143747	divIVA; cell division initiation protein
K19171	Akenti_specific	0.0731707	0	0.0143747	dndD; DNA sulfur modification protein DndD
K04486	Akenti_specific	0.134146	0.0252101	0.0143747	E3.1.3.15B; histidinol-phosphatase (PHP family) [EC:3.1.3.15]
K19427	Akenti_specific	0.0731707	0	0.0143747	epsJ; glycosyltransferase EpsJ [EC:2.4.-.-]
K10844	Akenti_specific	0.121951	0.0168067	0.0143747	ERCC2, XPD; DNA excision repair protein ERCC-2 [EC:3.6.4.12]
K16556	Akenti_specific	0.0731707	0	0.0143747	exoM; succinoglycan biosynthesis protein ExoM [EC:2.4.-.-]
K20680	Akenti_specific	0.0731707	0	0.0143747	fdtB; dTDP-3-amino-3,6-dideoxy-alpha-D-galactopyranose transaminase [EC:2.6.1.90]
K02402	Akenti_specific	0.0731707	0	0.0143747	flhC; flagellar transcriptional activator FlhC
K02403	Akenti_specific	0.0731707	0	0.0143747	flhD; flagellar transcriptional activator FlhD
K02423	Akenti_specific	0.0731707	0	0.0143747	fliT; flagellar protein FliT
K19824	Akenti_specific	0.0731707	0	0.0143747	fprB; rubrerythrin
K01818	Akenti_specific	0.134146	0.0252101	0.0143747	fucI; L-fucose/D-arabinose isomerase [EC:5.3.1.25 5.3.1.3]
K00879	Akenti_specific	0.0731707	0	0.0143747	fucK; L-fuculokinase [EC:2.7.1.51]
K12538	Akenti_specific	0.0731707	0	0.0143747	hasF, prtF; outer membrane protein, protease secretion system
K10815	Akenti_specific	0.0731707	0	0.0143747	hcnB; hydrogen cyanide synthase HcnB [EC:1.4.99.5]
K01590	Akenti_specific	0.0731707	0	0.0143747	hdc, HDC; histidine decarboxylase [EC:4.1.1.22]
K15669	Akenti_specific	0.0731707	0	0.0143747	hddC; D-glycero-alpha-D-manno-heptose 1-phosphate guanylyltransferase [EC:2.7.7.71]
K18008	Akenti_specific	0.0731707	0	0.0143747	hydA; [NiFe] hydrogenase small subunit [EC:1.12.2.1]
K00437	Akenti_specific	0.0731707	0	0.0143747	hydB; [NiFe] hydrogenase large subunit [EC:1.12.2.1]
K17996	Akenti_specific	0.0731707	0	0.0143747	hydB; sulfhydrogenase subunit beta (sulfur reductase) [EC:1.12.98.4]
K01305	Akenti_specific	0.0731707	0	0.0143747	iadA; beta-aspartyl-dipeptidase (metallo-type) [EC:3.4.19.-]
K02523	Akenti_specific	0.780488	0.579832	0.0143747	ispB; octaprenyl-diphosphate synthase [EC:2.5.1.90]
K03895	Akenti_specific	0.0731707	0	0.0143747	iucC; aerobactin synthase [EC:6.3.2.39]
K03897	Akenti_specific	0.0731707	0	0.0143747	iucD; lysine N6-hydroxylase [EC:1.14.13.59]
K02351	Akenti_specific	0.0731707	0	0.0143747	K02351; putative membrane protein
K06937	Akenti_specific	0.0731707	0	0.0143747	K06937; 7,8-dihydro-6-hydroxymethylpterin dimethyltransferase [EC:2.1.1.-]
K06986	Akenti_specific	0.0731707	0	0.0143747	K06986; uncharacterized protein
K07063	Akenti_specific	0.0731707	0	0.0143747	K07063; uncharacterized protein
K07123	Akenti_specific	0.0731707	0	0.0143747	K07123; uncharacterized protein
K07131	Akenti_specific	0.0731707	0	0.0143747	K07131; uncharacterized protein
K07138	Akenti_specific	0.0731707	0	0.0143747	K07138; uncharacterized protein
K07492	Akenti_specific	0.0731707	0	0.0143747	K07492; putative transposase
K09922	Akenti_specific	0.0731707	0	0.0143747	K09922; uncharacterized protein
K09947	Akenti_specific	0.0731707	0	0.0143747	K09947; uncharacterized protein
K09962	Akenti_specific	0.0731707	0	0.0143747	K09962; uncharacterized protein
K12055	Akenti_specific	0.0731707	0	0.0143747	K12055, parA; chromosome partitioning related protein ParA
K15976	Akenti_specific	0.0731707	0	0.0143747	K15976; putative NAD(P)H nitroreductase [EC:1.-.-.-]
K12254	Akenti_specific	0.0731707	0	0.0143747	kauB; 4-guanidinobutyraldehyde dehydrogenase / NAD-dependent aldehyde dehydrogenase [EC:1.2.1.54 1.2.1.-]
K10979	Akenti_specific	0.0731707	0	0.0143747	ku; DNA end-binding protein Ku
K08992	Akenti_specific	0.134146	0.0252101	0.0143747	lapA; lipopolysaccharide assembly protein A
K05798	Akenti_specific	0.0731707	0	0.0143747	leuO; LysR family transcriptional regulator, transcriptional activator for leuABCD operon
K15932	Akenti_specific	0.0731707	0	0.0143747	lndZ4; reductase LndZ4
K10910	Akenti_specific	0.0731707	0	0.0143747	luxP; autoinducer 2-binding periplasmic protein LuxP
K15852	Akenti_specific	0.0731707	0	0.0143747	luxR, vanR; LuxR family transcriptional regulator, transcriptional activator of the bioluminescence operon
K07788	Akenti_specific	0.0731707	0	0.0143747	mdtB; multidrug efflux pump
K07789	Akenti_specific	0.0731707	0	0.0143747	mdtC; multidrug efflux pump
K11742	Akenti_specific	0.0731707	0	0.0143747	mdtI; spermidine export protein MdtI
K11743	Akenti_specific	0.0731707	0	0.0143747	mdtJ; spermidine export protein MdtJ
K03804	Akenti_specific	0.0731707	0	0.0143747	mukE; chromosome partition protein MukE
K02568	Akenti_specific	0.0731707	0	0.0143747	napB; cytochrome c-type protein NapB
K00370	Akenti_specific	0.0731707	0	0.0143747	narG, narZ, nxrA; nitrate reductase / nitrite oxidoreductase, alpha subunit [EC:1.7.5.1 1.7.99.-]
K18030	Akenti_specific	0.0731707	0	0.0143747	nicB; nicotinate dehydrogenase subunit B [EC:1.17.2.1]
K14974	Akenti_specific	0.0731707	0	0.0143747	nicC; 6-hydroxynicotinate 3-monooxygenase [EC:1.14.13.114]
K06191	Akenti_specific	0.0731707	0	0.0143747	nrdH; glutaredoxin-like protein NrdH
K15579	Akenti_specific	0.0731707	0	0.0143747	nrtD, cynD; nitrate/nitrite transport system ATP-binding protein
K19585	Akenti_specific	0.0731707	0	0.0143747	oqxB; multidrug efflux pump
K02624	Akenti_specific	0.182927	0.0504202	0.0143747	pcaR; IclR family transcriptional regulator, pca regulon regulatory protein
K03391	Akenti_specific	0.0731707	0	0.0143747	pcpB; pentachlorophenol monooxygenase [EC:1.14.13.50]
K21006	Akenti_specific	0.0731707	0	0.0143747	pelA; polysaccharide biosynthesis protein PelA
K21008	Akenti_specific	0.0731707	0	0.0143747	pelC; polysaccharide biosynthesis protein PelC
K21010	Akenti_specific	0.0731707	0	0.0143747	pelE; polysaccharide biosynthesis protein PelE
K21011	Akenti_specific	0.0731707	0	0.0143747	pelF; polysaccharide biosynthesis protein PelF
K21012	Akenti_specific	0.0731707	0	0.0143747	pelG; polysaccharide biosynthesis protein PelG
K20370	Akenti_specific	0.0731707	0	0.0143747	PEPCK; phosphoenolpyruvate carboxykinase (diphosphate) [EC:4.1.1.38]
K16370	Akenti_specific	0.0731707	0	0.0143747	pfkB; 6-phosphofructokinase 2 [EC:2.7.1.11]
K04750	Akenti_specific	0.134146	0.0252101	0.0143747	phnB; PhnB protein
K07215	Akenti_specific	0.0731707	0	0.0143747	pigA, hemO; heme oxygenase (biliverdin-IX-beta and delta-forming) [EC:1.14.99.58]
K02487	Akenti_specific	0.0731707	0	0.0143747	pilL; type IV pili sensor histidine kinase and response regulator
K14335	Akenti_specific	0.134146	0.0252101	0.0143747	pimC; alpha-1,6-mannosyltransferase [EC:2.4.1.-]
K07716	Akenti_specific	0.0731707	0	0.0143747	pleC; two-component system, cell cycle sensor histidine kinase PleC [EC:2.7.13.3]
K07392	Akenti_specific	0.0731707	0	0.0143747	PRS2; AAA family ATPase
K07533	Akenti_specific	0.0731707	0	0.0143747	prsA; foldase protein PrsA [EC:5.2.1.8]
K02759	Akenti_specific	0.0731707	0	0.0143747	PTS-Cel-EIIA, celC, chbA; PTS system, cellobiose-specific IIA component [EC:2.7.1.196 2.7.1.205]
K02821	Akenti_specific	0.0731707	0	0.0143747	PTS-Ula-EIIA, ulaC, sgaA; PTS system, ascorbate-specific IIA component [EC:2.7.1.194]
K03475	Akenti_specific	0.0731707	0	0.0143747	PTS-Ula-EIIC, ulaA, sgaT; PTS system, ascorbate-specific IIC component
K11161	Akenti_specific	0.0731707	0	0.0143747	RDH13; retinol dehydrogenase 13 [EC:1.1.1.300]
K18918	Akenti_specific	0.0731707	0	0.0143747	relB; RHH-type transcriptional regulator, rel operon repressor / antitoxin RelB
K20972	Akenti_specific	0.0731707	0	0.0143747	retS; two-component system, sensor histidine kinase RetS
K21022	Akenti_specific	0.0731707	0	0.0143747	roeA; diguanylate cyclase [EC:2.7.7.65]
K18444	Akenti_specific	0.0731707	0	0.0143747	rrp1; two-component system, glycerol uptake and utilization response regulator
K01974	Akenti_specific	0.0731707	0	0.0143747	RTCA, rtcA; RNA 3'-terminal phosphate cyclase (ATP) [EC:6.5.1.4]
K14347	Akenti_specific	0.0731707	0	0.0143747	SLC10A7, P7; solute carrier family 10 (sodium/bile acid cotransporter), member 7
K13639	Akenti_specific	0.121951	0.0168067	0.0143747	soxR; MerR family transcriptional regulator, redox-sensitive transcriptional activator SoxR
K05877	Akenti_specific	0.0731707	0	0.0143747	tap; methyl-accepting chemotaxis protein IV, peptide sensor receptor
K03173	Akenti_specific	0.0731707	0	0.0143747	TRAF2; TNF receptor-associated factor 2 [EC:2.3.2.27]
K13498	Akenti_specific	0.0731707	0	0.0143747	trpCF; indole-3-glycerol phosphate synthase / phosphoribosylanthranilate isomerase [EC:4.1.1.48 5.3.1.24]
K08358	Akenti_specific	0.121951	0.0168067	0.0143747	ttrB; tetrathionate reductase subunit B
K14187	Akenti_specific	0.0731707	0	0.0143747	tyrA; chorismate mutase / prephenate dehydrogenase [EC:5.4.99.5 1.3.1.12]
K03078	Akenti_specific	0.0731707	0	0.0143747	ulaD, sgaH, sgbH; 3-dehydro-L-gulonate-6-phosphate decarboxylase [EC:4.1.1.85]
K14061	Akenti_specific	0.0731707	0	0.0143747	uspF; universal stress protein F
K11909	Akenti_specific	0.0731707	0	0.0143747	vasI; type VI secretion system protein VasI
K07668	Akenti_specific	0.121951	0.0168067	0.0143747	vicR; two-component system, OmpR family, response regulator VicR
K20920	Akenti_specific	0.0731707	0	0.0143747	vpsM; polysaccharide biosynthesis protein VpsM
K07458	Akenti_specific	0.121951	0.0168067	0.0143747	vsr; DNA mismatch endonuclease, patch repair protein [EC:3.1.-.-]
K13016	Akenti_specific	0.134146	0.0252101	0.0143747	wbpB; UDP-N-acetyl-2-amino-2-deoxyglucuronate dehydrogenase [EC:1.1.1.335]
K15495	Akenti_specific	0.0731707	0	0.0143747	wtpA; molybdate/tungstate transport system substrate-binding protein
K13483	Akenti_specific	0.0731707	0	0.0143747	yagT; xanthine dehydrogenase YagT iron-sulfur-binding subunit
K03931	Akenti_specific	0.0731707	0	0.0143747	ygjK; putative isomerase
K07229	Akenti_specific	0.0731707	0	0.0143747	yqjH; ferric-chelate reductase (NADPH) [EC:1.16.1.9]
K10954	Akenti_specific	0.0731707	0	0.0143747	zot; zona occludens toxin
K03392	Seawater_specific	0.097561	0.260504	0.0143494	ACMSD; aminocarboxymuconate-semialdehyde decarboxylase [EC:4.1.1.45]
K03824	Akenti_specific	0.341463	0.159664	0.0142018	yhbS; putative acetyltransferase [EC:2.3.1.-]
K14534	Akenti_specific	0.097561	0.00840336	0.0138421	abfD; 4-hydroxybutyryl-CoA dehydratase / vinylacetyl-CoA-Delta-isomerase [EC:4.2.1.120 5.3.3.3]
K10918	Akenti_specific	0.097561	0.00840336	0.0138421	aphB; LysR family transcriptional regulator, transcriptional activator AphB
K06900	Akenti_specific	0.097561	0.00840336	0.0138421	K06900; uncharacterized protein
K07488	Akenti_specific	0.097561	0.00840336	0.0138421	K07488; transposase
K13653	Akenti_specific	0.097561	0.00840336	0.0138421	K13653; AraC family transcriptional regulator
K19610	Akenti_specific	0.097561	0.00840336	0.0138421	pfeR, pirR; two-component system, OmpR family, response regulator PfeR
K18954	Akenti_specific	0.097561	0.00840336	0.0138421	pobR; AraC family transcriptional regulator, transcriptional activator of pobA
K01709	Akenti_specific	0.097561	0.00840336	0.0138421	rfbG; CDP-glucose 4,6-dehydratase [EC:4.2.1.45]
K03471	Akenti_specific	0.097561	0.00840336	0.0138421	rnhC; ribonuclease HIII [EC:3.1.26.4]
K03457	Akenti_specific	0.097561	0.00840336	0.0138421	TC.NCS1; nucleobase:cation symporter-1, NCS1 family
K13015	Akenti_specific	0.097561	0.00840336	0.0138421	wbpA; UDP-N-acetyl-D-glucosamine dehydrogenase [EC:1.1.1.136]
K07474	Akenti_specific	0.097561	0.00840336	0.0138421	xtmA; phage terminase small subunit
K00997	Akenti_specific	0.536585	0.327731	0.0137816	acpS; holo-[acyl-carrier protein] synthase [EC:2.7.8.7]
K02193	Akenti_specific	0.560976	0.344538	0.0137816	ccmA; heme exporter protein A [EC:3.6.3.41]
K03270	Akenti_specific	0.560976	0.344538	0.0137816	kdsC; 3-deoxy-D-manno-octulosonate 8-phosphate phosphatase (KDO 8-P phosphatase) [EC:3.1.3.45]
K08967	Seawater_specific	0.0731707	0.226891	0.0137064	mtnD, mtnZ, ADI1; 1,2-dihydroxy-3-keto-5-methylthiopentene dioxygenase [EC:1.13.11.53 1.13.11.54]
K02836	Akenti_specific	0.926829	0.773109	0.0137064	prfB; peptide chain release factor 2
K02968	Akenti_specific	0.926829	0.773109	0.0137064	RP-S20, rpsT; small subunit ribosomal protein S20
K11991	Akenti_specific	0.926829	0.773109	0.0137064	tadA; tRNA(adenine34) deaminase [EC:3.5.4.33]
K02031	Akenti_specific	0.54878	0.336134	0.0136783	ABC.PE.A; peptide/nickel transport system ATP-binding protein
K06167	Akenti_specific	0.54878	0.336134	0.0136783	phnP; phosphoribosyl 1,2-cyclic phosphate phosphodiesterase [EC:3.1.4.55]
K01469	Seawater_specific	0.158537	0.344538	0.013673	OPLAH, OXP1, oplAH; 5-oxoprolinase (ATP-hydrolysing) [EC:3.5.2.9]
K09949	Akenti_specific	0.329268	0.151261	0.0133923	K09949; uncharacterized protein
K11751	Akenti_specific	0.329268	0.151261	0.0133923	ushA; 5'-nucleotidase / UDP-sugar diphosphatase [EC:3.1.3.5 3.6.1.45]
K06971	Seawater_specific	0.0365854	0.168067	0.0127556	K06971; uncharacterized protein
K11538	Akenti_specific	0.158537	0.0336134	0.0125697	ACAD8; isobutyryl-CoA dehydrogenase [EC:1.3.99.-]
K06202	Akenti_specific	0.158537	0.0336134	0.0125697	cyaY; CyaY protein
K05780	Akenti_specific	0.158537	0.0336134	0.0125697	phnL; alpha-D-ribose 1-methylphosphonate 5-triphosphate synthase subunit PhnL [EC:2.7.8.37]
K00635	Akenti_specific	0.158537	0.0336134	0.0125697	tgs, wax-dgat; diacylglycerol O-acyltransferase / wax synthase [EC:2.3.1.20 2.3.1.75]
K09780	Akenti_specific	0.512195	0.302521	0.0124967	K09780; uncharacterized protein
K01372	Seawater_specific	0.0365854	0.176471	0.012422	BLMH, pepC; bleomycin hydrolase [EC:3.4.22.40]
K00942	Akenti_specific	0.963415	0.823529	0.012422	E2.7.4.8, gmk; guanylate kinase [EC:2.7.4.8]
K06994	Seawater_specific	0.0365854	0.176471	0.012422	K06994; putative drug exporter of the RND superfamily
K00004	Seawater_specific	0	0.092437	0.0123654	BDH, butB; (R,R)-butanediol dehydrogenase / meso-butanediol dehydrogenase / diacetyl reductase [EC:1.1.1.4 1.1.1.- 1.1.1.303]
K10834	Akenti_specific	0.378049	0.184874	0.0123654	E3.6.3.41; heme-transporting ATPase [EC:3.6.3.41]
K00146	Seawater_specific	0	0.092437	0.0123654	feaB; phenylacetaldehyde dehydrogenase [EC:1.2.1.39]
K03083	Seawater_specific	0	0.092437	0.0123654	GSK3B; glycogen synthase kinase 3 beta [EC:2.7.11.26]
K04109	Seawater_specific	0	0.092437	0.0123654	hcrB, hbaD; 4-hydroxybenzoyl-CoA reductase subunit beta [EC:1.3.7.9]
K18289	Seawater_specific	0	0.092437	0.0123654	ict-P; itaconate CoA-transferase [EC:2.8.3.- 2.8.3.22]
K04882	Seawater_specific	0	0.092437	0.0123654	KCNAB1; potassium voltage-gated channel Shaker-related subfamily A, beta member 1
K01265	Akenti_specific	1	0.907563	0.0123654	map; methionyl aminopeptidase [EC:3.4.11.18]
K02691	Seawater_specific	0	0.092437	0.0123654	psaC; photosystem I subunit VII
K02707	Seawater_specific	0	0.092437	0.0123654	psbE; photosystem II cytochrome b559 subunit alpha
K02713	Seawater_specific	0	0.092437	0.0123654	psbL; photosystem II PsbL protein
K12990	Seawater_specific	0	0.092437	0.0123654	rfbF, rhlC; rhamnosyltransferase [EC:2.4.1.-]
K00768	Akenti_specific	0.426829	0.226891	0.0122326	E2.4.2.21, cobU, cobT; nicotinate-nucleotide--dimethylbenzimidazole phosphoribosyltransferase [EC:2.4.2.21]
K02117	Akenti_specific	0.231707	0.0756303	0.0120103	ATPVA, ntpA, atpA; V/A-type H+/Na+-transporting ATPase subunit A [EC:7.1.2.2 7.2.2.1]
K02118	Akenti_specific	0.231707	0.0756303	0.0120103	ATPVB, ntpB, atpB; V/A-type H+/Na+-transporting ATPase subunit B
K02120	Akenti_specific	0.231707	0.0756303	0.0120103	ATPVD, ntpD, atpD; V/A-type H+/Na+-transporting ATPase subunit D
K06985	Akenti_specific	0.231707	0.0756303	0.0120103	K06985; aspartyl protease family protein
K14645	Akenti_specific	0.231707	0.0756303	0.0120103	K14645; serine protease [EC:3.4.21.-]
K19591	Akenti_specific	0.292683	0.117647	0.0116688	cueR; MerR family transcriptional regulator, copper efflux regulator
K19421	Akenti_specific	0.365854	0.176471	0.0116688	epsC; polysaccharide biosynthesis protein EpsC
K07093	Akenti_specific	0.292683	0.117647	0.0116688	K07093; uncharacterized protein
K00943	Akenti_specific	0.853659	0.663866	0.0116688	tmk, DTYMK; dTMP kinase [EC:2.7.4.9]
K00496	Seawater_specific	0.182927	0.378151	0.0115959	alkB1_2, alkM; alkane 1-monooxygenase [EC:1.14.15.3]
K08994	Seawater_specific	0.0487805	0.193277	0.01144	yneE, BEST; ion channel-forming bestrophin family protein
K00180	Akenti_specific	0.170732	0.0420168	0.0113502	iorB; indolepyruvate ferredoxin oxidoreductase, beta subunit [EC:1.2.7.8]
K06163	Akenti_specific	0.170732	0.0420168	0.0113502	phnJ; alpha-D-ribose 1-methylphosphonate 5-phosphate C-P lyase [EC:4.7.1.1]
K05781	Akenti_specific	0.170732	0.0420168	0.0113502	phnK; putative phosphonate transport system ATP-binding protein
K01812	Akenti_specific	0.170732	0.0420168	0.0113502	uxaC; glucuronate isomerase [EC:5.3.1.12]
K06194	Akenti_specific	0.5	0.285714	0.0112955	nlpD; lipoprotein NlpD
K02488	Akenti_specific	0.256098	0.092437	0.0111655	pleD; two-component system, cell cycle response regulator [EC:2.7.7.65]
K00322	Akenti_specific	0.256098	0.092437	0.0111655	sthA, udhA; NAD(P) transhydrogenase [EC:1.6.1.1]
K16329	Seawater_specific	0.109756	0.285714	0.0111194	psuG; pseudouridylate synthase [EC:4.2.1.70]
K02294	Seawater_specific	0.0853659	0.252101	0.0110912	crtR; beta-carotene hydroxylase [EC:1.14.13.-]
K02862	Seawater_specific	0.0121951	0.12605	0.010764	ctaG; putative membrane protein
K07120	Seawater_specific	0.134146	0.319328	0.0103385	K07120; uncharacterized protein
K02377	Akenti_specific	0.414634	0.210084	0.0102024	TSTA3, fcl; GDP-L-fucose synthase [EC:1.1.1.271]
K09806	Akenti_specific	0.365854	0.168067	0.0101033	K09806; uncharacterized protein
K09690	Akenti_specific	0.280488	0.109244	0.0100537	ABC-2.LPSE.P; lipopolysaccharide transport system permease protein
K00965	Akenti_specific	0.280488	0.109244	0.0100537	galT, GALT; UDPglucose--hexose-1-phosphate uridylyltransferase [EC:2.7.7.12]
K05801	Akenti_specific	0.634146	0.411765	0.00992159	djlA; DnaJ like chaperone protein
K03742	Seawater_specific	0.365854	0.588235	0.00992159	pncC; nicotinamide-nucleotide amidase [EC:3.5.1.42]
K02313	Akenti_specific	0.939024	0.781513	0.00990292	dnaA; chromosomal replication initiator protein
K02067	Akenti_specific	0.646341	0.420168	0.00974159	mlaD, linM; phospholipid/cholesterol/gamma-HCH transport system substrate-binding protein
K01512	Akenti_specific	0.47561	0.260504	0.00974021	acyP; acylphosphatase [EC:3.6.1.7]
K01716	Akenti_specific	0.47561	0.260504	0.00974021	fabA; 3-hydroxyacyl-[acyl-carrier protein] dehydratase / trans-2-decenoyl-[acyl-carrier protein] isomerase [EC:4.2.1.59 5.3.3.14]
K02168	Akenti_specific	0.402439	0.201681	0.00967489	betT, betS; choline/glycine/proline betaine transport protein
K01533	Akenti_specific	0.463415	0.252101	0.00942198	copB; Cu2+-exporting ATPase [EC:3.6.3.4]
K03651	Akenti_specific	0.463415	0.252101	0.00942198	cpdA; 3',5'-cyclic-AMP phosphodiesterase [EC:3.1.4.53]
K21023	Akenti_specific	0.243902	0.0840336	0.00933491	mucR; diguanylate cyclase [EC:2.7.7.65]
K20455	Akenti_specific	0.219512	0.0672269	0.00927027	acnD; 2-methylcitrate dehydratase (2-methyl-trans-aconitate forming) [EC:4.2.1.117]
K02557	Akenti_specific	0.695122	0.470588	0.0090747	motB; chemotaxis protein MotB
K02113	Akenti_specific	0.926829	0.764706	0.00885982	ATPF1D, atpH; F-type H+-transporting ATPase subunit delta
K04039	Seawater_specific	0.0731707	0.235294	0.00885982	chlB; light-independent protochlorophyllide reductase subunit B [EC:1.3.7.7]
K15918	Seawater_specific	0.0731707	0.235294	0.00885982	GLYK; D-glycerate 3-kinase [EC:2.7.1.31]
K20447	Seawater_specific	0.0731707	0.235294	0.00885982	ndhL; nicotinate dehydrogenase large molybdopterin subunit [EC:1.17.1.5]
K07478	Akenti_specific	0.792683	0.579832	0.00876255	ycaJ; putative ATPase
K00433	Seawater_specific	0.158537	0.361345	0.00867887	cpo; non-heme chloroperoxidase [EC:1.11.1.10]
K01704	Akenti_specific	0.841463	0.638655	0.00867887	leuD, IPMI-S; 3-isopropylmalate/(R)-2-methylmalate dehydratase small subunit [EC:4.2.1.33 4.2.1.35]
K00016	Akenti_specific	0.195122	0.0504202	0.00854283	LDH, ldh; L-lactate dehydrogenase [EC:1.1.1.27]
K00500	Akenti_specific	0.195122	0.0504202	0.00854283	phhA, PAH; phenylalanine-4-hydroxylase [EC:1.14.16.1]
K20035	Seawater_specific	0.121951	0.310924	0.00841398	dmdC; 3-(methylthio)propanoyl-CoA dehydrogenase [EC:1.3.8.-]
K00950	Akenti_specific	0.878049	0.689076	0.00841398	folK; 2-amino-4-hydroxy-6-hydroxymethyldihydropteridine diphosphokinase [EC:2.7.6.3]
K04765	Akenti_specific	0.45122	0.235294	0.00810369	mazG; nucleoside triphosphate diphosphatase [EC:3.6.1.9]
K02066	Akenti_specific	0.804878	0.596639	0.00810369	mlaE, linK; phospholipid/cholesterol/gamma-HCH transport system permease protein
K07147	Akenti_specific	0.45122	0.235294	0.00810369	msrP; methionine sulfoxide reductase catalytic subunit [EC:1.8.-.-]
K00797	Akenti_specific	0.536585	0.310924	0.00810369	speE, SRM; spermidine synthase [EC:2.5.1.16]
K04085	Akenti_specific	0.536585	0.310924	0.00810369	tusA, sirA; tRNA 2-thiouridine synthesizing protein A [EC:2.8.1.-]
K01802	Seawater_specific	0.487805	0.705882	0.00810066	E5.2.1.8; peptidylprolyl isomerase [EC:5.2.1.8]
K00219	Akenti_specific	0.52439	0.302521	0.00801362	fadH; 2,4-dienoyl-CoA reductase (NADPH2) [EC:1.3.1.34]
K07712	Akenti_specific	0.52439	0.302521	0.00801362	glnG, ntrC; two-component system, NtrC family, nitrogen regulation response regulator GlnG
K03271	Akenti_specific	0.52439	0.302521	0.00801362	gmhA, lpcA; D-sedoheptulose 7-phosphate isomerase [EC:5.3.1.28]
K18122	Akenti_specific	0.134146	0.0168067	0.00793752	cat2, abfT; 4-hydroxybutyrate CoA-transferase [EC:2.8.3.-]
K07054	Akenti_specific	0.134146	0.0168067	0.00793752	K07054; uncharacterized protein
K13747	Akenti_specific	0.134146	0.0168067	0.00793752	nspC; carboxynorspermidine decarboxylase [EC:4.1.1.96]
K01408	Akenti_specific	0.146341	0.0252101	0.00769133	IDE, ide; insulysin [EC:3.4.24.56]
K02860	Akenti_specific	0.853659	0.655462	0.00757709	rimM; 16S rRNA processing protein RimM
K03189	Seawater_specific	0.146341	0.344538	0.00757709	ureG; urease accessory protein
K10805	Akenti_specific	0.426829	0.218487	0.00753351	tesB; acyl-CoA thioesterase II [EC:3.1.2.-]
K19003	Seawater_specific	0.0243902	0.159664	0.00718771	mgdA; 1,2-diacylglycerol 3-beta-glucosyltransferase [EC:2.4.1.336]
K18682	Akenti_specific	0.378049	0.176471	0.00718771	rny; ribonucrease Y [EC:3.1.-.-]
K13896	Akenti_specific	0.378049	0.176471	0.00718771	yejF; microcin C transport system ATP-binding protein
K02341	Akenti_specific	0.890244	0.705882	0.00717722	holB; DNA polymerase III subunit delta' [EC:2.7.7.7]
K06883	Seawater_specific	0.109756	0.294118	0.00717722	K06883; uncharacterized protein
K07393	Seawater_specific	0.182927	0.394958	0.00715525	ECM4, yqjG; glutathionyl-hydroquinone reductase [EC:1.8.5.7]
K01821	Akenti_specific	0.243902	0.0756303	0.00711951	praC, xylH; 4-oxalocrotonate tautomerase [EC:5.3.2.6]
K00981	Akenti_specific	0.95122	0.798319	0.0071002	E2.7.7.41, CDS1, CDS2, cdsA; phosphatidate cytidylyltransferase [EC:2.7.7.41]
K03795	Seawater_specific	0.109756	0.302521	0.00701497	cbiX; sirohydrochlorin cobaltochelatase [EC:4.99.1.3]
K19658	Seawater_specific	0	0.10084	0.00701497	ECH2; peroxisomal enoyl-CoA hydratase 2 [EC:4.2.1.119]
K00484	Seawater_specific	0	0.10084	0.00701497	hpaC; flavin reductase (NADH) [EC:1.5.1.36]
K07978	Seawater_specific	0	0.10084	0.00701497	plmA; GntR family transcriptional regulator
K16020	Seawater_specific	0	0.10084	0.00701497	rifG, asm47; 5-deoxy-5-amino-3-dehydroquinate synthase
K18958	Seawater_specific	0	0.10084	0.00701497	whiB7; WhiB family transcriptional regulator, redox-sensing transcriptional regulator
K06164	Akenti_specific	0.170732	0.0336134	0.00692801	phnI; alpha-D-ribose 1-methylphosphonate 5-triphosphate synthase subunit PhnI [EC:2.7.8.37]
K01784	Akenti_specific	0.865854	0.672269	0.00681095	galE, GALE; UDP-glucose 4-epimerase [EC:5.1.3.2]
K01934	Akenti_specific	0.865854	0.672269	0.00681095	MTHFS; 5-formyltetrahydrofolate cyclo-ligase [EC:6.3.3.2]
K10023	Akenti_specific	0.0853659	0	0.00655372	aotM; arginine/ornithine transport system permease protein
K09997	Akenti_specific	0.0853659	0	0.00655372	artI; arginine transport system substrate-binding protein
K10000	Akenti_specific	0.0853659	0	0.00655372	artP; arginine transport system ATP-binding protein [EC:3.6.3.-]
K09999	Akenti_specific	0.0853659	0	0.00655372	artQ; arginine transport system permease protein
K01914	Akenti_specific	0.0853659	0	0.00655372	asnA; aspartate--ammonia ligase [EC:6.3.1.1]
K03383	Akenti_specific	0.0853659	0	0.00655372	atzD; cyanuric acid amidohydrolase [EC:3.5.2.15]
K04034	Akenti_specific	0.0853659	0	0.00655372	bchE; anaerobic magnesium-protoporphyrin IX monomethyl ester cyclase [EC:1.21.98.3]
K20542	Akenti_specific	0.0853659	0	0.00655372	bcsZ; endoglucanase [EC:3.2.1.4]
K00197	Akenti_specific	0.0853659	0	0.00655372	cdhE, acsC; acetyl-CoA decarbonylase/synthase complex subunit gamma [EC:2.1.1.245]
K16431	Akenti_specific	0.0853659	0	0.00655372	cepH, sgcC3, mdpC3, kedY3; FAD-dependent halogenase [EC:1.14.19.-]
K03410	Akenti_specific	0.0853659	0	0.00655372	cheC; chemotaxis protein CheC
K10622	Akenti_specific	0.0853659	0	0.00655372	cmtD, dhbB; HCOMODA/2-hydroxy-3-carboxy-muconic semialdehyde decarboxylase [EC:4.1.1.-]
K18367	Akenti_specific	0.0853659	0	0.00655372	CoADR; CoA-dependent NAD(P)H sulfur oxidoreductase [EC:1.8.1.18]
K13589	Akenti_specific	0.0853659	0	0.00655372	cpdR; two-component system, cell cycle response regulator CpdR
K09159	Akenti_specific	0.426829	0.210084	0.00655372	cptB; antitoxin CptB
K20038	Akenti_specific	0.0853659	0	0.00655372	cutC; choline trimethylamine-lyase [EC:4.3.99.4]
K15725	Akenti_specific	0.0853659	0	0.00655372	czcC; outer membrane protein, cobalt-zinc-cadmium efflux system
K07778	Akenti_specific	0.0853659	0	0.00655372	desK; two-component system, NarL family, sensor histidine kinase DesK [EC:2.7.13.3]
K16246	Akenti_specific	0.0853659	0	0.00655372	dmpP, poxF; phenol hydroxylase P5 protein
K03805	Akenti_specific	0.0853659	0	0.00655372	dsbG; thiol:disulfide interchange protein DsbG
K00158	Akenti_specific	0.0853659	0	0.00655372	E1.2.3.3, poxL; pyruvate oxidase [EC:1.2.3.3]
K00590	Akenti_specific	0.0853659	0	0.00655372	E2.1.1.113; site-specific DNA-methyltransferase (cytosine-N4-specific) [EC:2.1.1.113]
K08252	Akenti_specific	0.0853659	0	0.00655372	E2.7.10.1; receptor protein-tyrosine kinase [EC:2.7.10.1]
K01502	Akenti_specific	0.0853659	0	0.00655372	E3.5.5.7; aliphatic nitrilase [EC:3.5.5.7]
K06718	Akenti_specific	0.0853659	0	0.00655372	ectA; L-2,4-diaminobutyric acid acetyltransferase [EC:2.3.1.178]
K19425	Akenti_specific	0.0853659	0	0.00655372	epsH; glycosyltransferase EpsH [EC:2.4.-.-]
K04024	Akenti_specific	0.0853659	0	0.00655372	eutJ; ethanolamine utilization protein EutJ
K00126	Akenti_specific	0.0853659	0	0.00655372	fdsD; formate dehydrogenase subunit delta [EC:1.17.1.9]
K20679	Akenti_specific	0.0853659	0	0.00655372	fdtA; TDP-4-oxo-6-deoxy-alpha-D-glucose-3,4-oxoisomerase [EC:5.3.2.3]
K15125	Akenti_specific	0.0853659	0	0.00655372	fhaB; filamentous hemagglutinin
K02399	Akenti_specific	0.0853659	0	0.00655372	flgN; flagella synthesis protein FlgN
K08223	Akenti_specific	0.0853659	0	0.00655372	fsr; MFS transporter, FSR family, fosmidomycin resistance protein
K11261	Akenti_specific	0.0853659	0	0.00655372	fwdE, fmdE; formylmethanofuran dehydrogenase subunit E [EC:1.2.7.12]
K11933	Akenti_specific	0.0853659	0	0.00655372	hcr; NADH oxidoreductase Hcr [EC:1.-.-.-]
K18831	Akenti_specific	0.0853659	0	0.00655372	higA; HTH-type transcriptional regulator / antitoxin HigA
K11891	Akenti_specific	0.0853659	0	0.00655372	impL, vasK, icmF; type VI secretion system protein ImpL
K14059	Akenti_specific	0.0853659	0	0.00655372	int; integrase
K01163	Akenti_specific	0.0853659	0	0.00655372	K01163; uncharacterized protein
K06904	Akenti_specific	0.0853659	0	0.00655372	K06904; uncharacterized protein
K06951	Akenti_specific	0.0853659	0	0.00655372	K06951; uncharacterized protein
K07077	Akenti_specific	0.0853659	0	0.00655372	K07077; uncharacterized protein
K07096	Akenti_specific	0.109756	0.00840336	0.00655372	K07096; uncharacterized protein
K07318	Akenti_specific	0.0853659	0	0.00655372	K07318; adenine-specific DNA-methyltransferase [EC:2.1.1.72]
K07494	Akenti_specific	0.0853659	0	0.00655372	K07494; putative transposase
K09122	Akenti_specific	0.0853659	0	0.00655372	K09122; uncharacterized protein
K09137	Akenti_specific	0.0853659	0	0.00655372	K09137; uncharacterized protein
K09157	Akenti_specific	0.0853659	0	0.00655372	K09157; uncharacterized protein
K09747	Akenti_specific	0.829268	0.621849	0.00655372	K09747; uncharacterized protein
K09777	Akenti_specific	0.0853659	0	0.00655372	K09777; uncharacterized protein
K09924	Akenti_specific	0.109756	0.00840336	0.00655372	K09924; uncharacterized protein
K09958	Akenti_specific	0.0853659	0	0.00655372	K09958; uncharacterized protein
K09974	Akenti_specific	0.0853659	0	0.00655372	K09974; uncharacterized protein
K16637	Akenti_specific	0.0853659	0	0.00655372	K16637, exoY; adenylate cyclase ExoY
K03778	Akenti_specific	0.109756	0.00840336	0.00655372	ldhA; D-lactate dehydrogenase [EC:1.1.1.28]
K10219	Seawater_specific	0.0121951	0.134454	0.00655372	ligC; 2-hydroxy-4-carboxymuconate semialdehyde hemiacetal dehydrogenase [EC:1.1.1.312]
K01971	Akenti_specific	0.0853659	0	0.00655372	ligD; bifunctional non-homologous end joining protein LigD [EC:6.5.1.1]
K18480	Akenti_specific	0.0853659	0	0.00655372	linN; cholesterol transport system auxiliary component
K08321	Akenti_specific	0.0853659	0	0.00655372	lsrF; 3-hydroxy-5-phosphonooxypentane-2,4-dione thiolase [EC:2.3.1.245]
K01620	Seawater_specific	0.341463	0.571429	0.00655372	ltaE; threonine aldolase [EC:4.1.2.48]
K13888	Akenti_specific	0.0853659	0	0.00655372	macA; membrane fusion protein, macrolide-specific efflux system
K05685	Akenti_specific	0.0853659	0	0.00655372	macB; macrolide transport system ATP-binding/permease protein [EC:3.6.3.-]
K03670	Akenti_specific	0.0853659	0	0.00655372	mdoG; periplasmic glucans biosynthesis protein
K19058	Akenti_specific	0.0853659	0	0.00655372	merC; mercuric ion transport protein
K08363	Akenti_specific	0.0853659	0	0.00655372	merT; mercuric ion transport protein
K18298	Akenti_specific	0.0853659	0	0.00655372	mexE; membrane fusion protein, multidrug efflux system
K07469	Akenti_specific	0.0853659	0	0.00655372	mop; aldehyde oxidoreductase [EC:1.2.99.7]
K03835	Akenti_specific	0.0853659	0	0.00655372	mtr; tryptophan-specific transport protein
K14127	Akenti_specific	0.0853659	0	0.00655372	mvhD, vhuD, vhcD; F420-non-reducing hydrogenase iron-sulfur subunit [EC:1.12.99.- 1.8.98.5 1.8.98.6]
K00371	Akenti_specific	0.0853659	0	0.00655372	narH, narY, nxrB; nitrate reductase / nitrite oxidoreductase, beta subunit [EC:1.7.5.1 1.7.99.-]
K00373	Akenti_specific	0.0853659	0	0.00655372	narJ, narW; nitrate reductase molybdenum cofactor assembly chaperone NarJ/NarW
K03885	Akenti_specific	0.426829	0.210084	0.00655372	ndh; NADH dehydrogenase [EC:1.6.99.3]
K05579	Seawater_specific	0.0121951	0.134454	0.00655372	ndhH; NAD(P)H-quinone oxidoreductase subunit H [EC:7.1.1.2]
K02589	Akenti_specific	0.0853659	0	0.00655372	nifHD1, nifI1; nitrogen regulatory protein PII 1
K02590	Akenti_specific	0.0853659	0	0.00655372	nifHD2, nifI2; nitrogen regulatory protein PII 2
K19586	Akenti_specific	0.0853659	0	0.00655372	oqxA; membrane fusion protein, multidrug efflux system
K15866	Seawater_specific	0.341463	0.571429	0.00655372	paaG; 2-(1,2-epoxy-1,2-dihydrophenyl)acetyl-CoA isomerase [EC:5.3.3.18]
K04782	Akenti_specific	0.0853659	0	0.00655372	pchB; isochorismate pyruvate lyase [EC:4.2.99.21]
K15914	Akenti_specific	0.0853659	0	0.00655372	pglA; N,N'-diacetylbacillosaminyl-diphospho-undecaprenol alpha-1,3-N-acetylgalactosaminyltransferase [EC:2.4.1.290]
K02661	Akenti_specific	0.0853659	0	0.00655372	pilK; type IV pilus assembly protein PilK
K02760	Akenti_specific	0.0853659	0	0.00655372	PTS-Cel-EIIB, celA, chbB; PTS system, cellobiose-specific IIB component [EC:2.7.1.196 2.7.1.205]
K02768	Akenti_specific	0.0853659	0	0.00655372	PTS-Fru-EIIA, fruB; PTS system, fructose-specific IIA component [EC:2.7.1.202]
K00839	Akenti_specific	0.0853659	0	0.00655372	pucG; (S)-ureidoglycine---glyoxylate transaminase [EC:2.6.1.112]
K20329	Akenti_specific	0.0853659	0	0.00655372	qsmR; IclR family transcriptional regulator, positive regulator for flagellar biogenesis
K06726	Akenti_specific	0.0853659	0	0.00655372	rbsD; D-ribose pyranase [EC:5.4.99.62]
K00875	Akenti_specific	0.0853659	0	0.00655372	rbtK; D-ribulokinase [EC:2.7.1.47]
K07505	Akenti_specific	0.0853659	0	0.00655372	repA; regulatory protein RepA
K06140	Akenti_specific	0.0853659	0	0.00655372	rnk; regulator of nucleoside diphosphate kinase
K06714	Akenti_specific	0.0853659	0	0.00655372	rocR; arginine utilization regulatory protein
K15734	Akenti_specific	0.0853659	0	0.00655372	SDR16C5; all-trans-retinol dehydrogenase (NAD+) [EC:1.1.1.105]
K02742	Akenti_specific	0.109756	0.00840336	0.00655372	sprT; SprT protein
K12685	Akenti_specific	0.0853659	0	0.00655372	ssp; subtilase-type serine protease [EC:3.4.21.-]
K03319	Akenti_specific	0.109756	0.00840336	0.00655372	TC.DASS; divalent anion:Na+ symporter, DASS family
K12071	Akenti_specific	0.0853659	0	0.00655372	traD; conjugal transfer pilus assembly protein TraD
K03720	Akenti_specific	0.0853659	0	0.00655372	trpR; TrpR family transcriptional regulator, trp operon repressor
K01429	Seawater_specific	0.134146	0.336134	0.00655372	ureB; urease subunit beta [EC:3.5.1.5]
K15497	Akenti_specific	0.0853659	0	0.00655372	wtpC; molybdate/tungstate transport system ATP-binding protein [EC:3.6.3.- 3.6.3.55]
K06909	Akenti_specific	0.109756	0.00840336	0.00655372	xtmB; phage terminase large subunit
K11177	Akenti_specific	0.0853659	0	0.00655372	yagR; xanthine dehydrogenase YagR molybdenum-binding subunit [EC:1.17.1.4]
K07223	Akenti_specific	0.0853659	0	0.00655372	yfeX; porphyrinogen peroxidase [EC:1.11.1.-]
K03225	Akenti_specific	0.0853659	0	0.00655372	yscQ, sctQ, hrcQ, ssaQ, spaO; type III secretion protein Q
K00133	Akenti_specific	0.939024	0.773109	0.00651062	asd; aspartate-semialdehyde dehydrogenase [EC:1.2.1.11]
K00673	Akenti_specific	0.182927	0.0420168	0.00641702	astA; arginine N-succinyltransferase [EC:2.3.1.109]
K10974	Akenti_specific	0.182927	0.0420168	0.00641702	codB; cytosine permease
K03426	Akenti_specific	0.414634	0.201681	0.00641702	E3.6.1.22, NUDT12, nudC; NAD+ diphosphatase [EC:3.6.1.22]
K01878	Akenti_specific	0.585366	0.352941	0.00641702	glyQ; glycyl-tRNA synthetase alpha chain [EC:6.1.1.14]
K05820	Akenti_specific	0.182927	0.0420168	0.00641702	hcaT; MFS transporter, PPP family, 3-phenylpropionic acid transporter
K07136	Akenti_specific	0.182927	0.0420168	0.00641702	K07136; uncharacterized protein
K07130	Akenti_specific	0.182927	0.0420168	0.00641702	kynB; arylformamidase [EC:3.5.1.9]
K01669	Seawater_specific	0.817073	0.957983	0.00641702	phrB; deoxyribodipyrimidine photo-lyase [EC:4.1.99.3]
K03296	Akenti_specific	0.597561	0.361345	0.00641702	TC.HAE1; hydrophobic/amphiphilic exporter-1 (mainly G- bacteria), HAE1 family
K03406	Akenti_specific	0.329268	0.134454	0.00641096	mcp; methyl-accepting chemotaxis protein
K18453	Akenti_specific	0.329268	0.134454	0.00641096	NUDT23; ADP-ribose/FAD diphosphatase [EC:3.6.1.13 3.6.1.18]
K07160	Akenti_specific	0.47561	0.252101	0.00635563	K07160; UPF0271 protein
K00411	Akenti_specific	0.463415	0.243697	0.00622343	UQCRFS1, RIP1, petA; ubiquinol-cytochrome c reductase iron-sulfur subunit [EC:1.10.2.2]
K02498	Akenti_specific	0.402439	0.193277	0.006163	hemY; HemY protein
K02427	Akenti_specific	0.573171	0.336134	0.00604664	rlmE, rrmJ, ftsJ; 23S rRNA (uridine2552-2'-O)-methyltransferase [EC:2.1.1.166]
K03924	Akenti_specific	0.841463	0.630252	0.00593025	moxR; MoxR-like ATPase [EC:3.6.3.-]
K01698	Akenti_specific	0.902439	0.714286	0.00591283	hemB, ALAD; porphobilinogen synthase [EC:4.2.1.24]
K01118	Akenti_specific	0.256098	0.0840336	0.00570688	acpD, azoR; FMN-dependent NADH-azoreductase [EC:1.7.1.17]
K12262	Akenti_specific	0.256098	0.0840336	0.00570688	cybB; cytochrome b561
K18473	Akenti_specific	0.256098	0.0840336	0.00570688	fabY; acetoacetyl-[acyl-carrier protein] synthase [EC:2.3.1.180]
K03821	Akenti_specific	0.256098	0.0840336	0.00570688	phbC, phaC; polyhydroxyalkanoate synthase subunit PhaC [EC:2.3.1.-]
K01187	Seawater_specific	0.195122	0.411765	0.00570309	malZ; alpha-glucosidase [EC:3.2.1.20]
K08082	Akenti_specific	0.317073	0.12605	0.00566624	algZ; two-component system, LytTR family, sensor histidine kinase AlgZ [EC:2.7.13.3]
K07305	Seawater_specific	0.682927	0.87395	0.00566624	msrB; peptide-methionine (R)-S-oxide reductase [EC:1.8.4.12]
K07714	Akenti_specific	0.231707	0.0672269	0.00561655	atoC; two-component system, NtrC family, response regulator AtoC
K03762	Akenti_specific	0.231707	0.0672269	0.00561655	proP; MFS transporter, MHS family, proline/betaine transporter
K01185	Seawater_specific	0.0731707	0.252101	0.00554104	E3.2.1.17; lysozyme [EC:3.2.1.17]
K02652	Akenti_specific	0.52439	0.294118	0.00538165	pilB; type IV pilus assembly protein PilB
K03529	Seawater_specific	0.463415	0.697479	0.00538165	smc; chromosome segregation protein
K07574	Akenti_specific	0.353659	0.151261	0.00532853	yhbY; RNA-binding protein
K12132	Akenti_specific	0.402439	0.184874	0.00519653	prkC, stkP; eukaryotic-like serine/threonine-protein kinase [EC:2.7.11.1]
K06911	Seawater_specific	0.54878	0.773109	0.00512711	K06911; uncharacterized protein
K20862	Akenti_specific	0.207317	0.0504202	0.0050805	yigB; FMN hydrolase / 5-amino-6-(5-phospho-D-ribitylamino)uracil phosphatase [EC:3.1.3.102 3.1.3.104]
K02405	Akenti_specific	0.439024	0.218487	0.00492358	fliA; RNA polymerase sigma factor for flagellar operon FliA
K03566	Akenti_specific	0.341463	0.142857	0.00492358	gcvA; LysR family transcriptional regulator, glycine cleavage system transcriptional activator
K09769	Akenti_specific	0.341463	0.142857	0.00492358	K09769; uncharacterized protein
K10747	Seawater_specific	0.182927	0.403361	0.0049008	LIG1; DNA ligase 1 [EC:6.5.1.1 6.5.1.6 6.5.1.7]
K02074	Seawater_specific	0.0853659	0.268908	0.00474625	ABC.ZM.A; zinc/manganese transport system ATP-binding protein
K02112	Akenti_specific	0.914634	0.731092	0.00474625	ATPF1B, atpD; F-type H+-transporting ATPase subunit beta [EC:7.1.2.2]
K02182	Seawater_specific	0.0853659	0.268908	0.00474625	caiC; carnitine-CoA ligase [EC:6.2.1.48]
K13541	Seawater_specific	0.0853659	0.268908	0.00474625	cbiGH-cobJ; cobalt-precorrin 5A hydrolase / precorrin-3B C17-methyltransferase [EC:3.7.1.12 2.1.1.131]
K00464	Seawater_specific	0.0487805	0.210084	0.00470378	diox1; all-trans-8'-apo-beta-carotenal 15,15'-oxygenase [EC:1.13.11.75]
K00696	Seawater_specific	0.0487805	0.210084	0.00470378	E2.4.1.14; sucrose-phosphate synthase [EC:2.4.1.14]
K00088	Akenti_specific	0.95122	0.789916	0.00470378	IMPDH, guaB; IMP dehydrogenase [EC:1.1.1.205]
K09166	Seawater_specific	0.0487805	0.210084	0.00470378	K09166; uncharacterized protein
K14441	Seawater_specific	0.487805	0.722689	0.00469831	rimO; ribosomal protein S12 methylthiotransferase [EC:2.8.4.4]
K01697	Seawater_specific	0.109756	0.310924	0.00464539	CBS; cystathionine beta-synthase [EC:4.2.1.22]
K06898	Seawater_specific	0.109756	0.310924	0.00464539	larB; pyridinium-3,5-biscarboxylic acid mononucleotide synthase [EC:2.5.1.143]
K00215	Akenti_specific	0.914634	0.722689	0.00464478	dapB; 4-hydroxy-tetrahydrodipicolinate reductase [EC:1.17.1.8]
K06885	Seawater_specific	0.231707	0.462185	0.00464478	K06885; uncharacterized protein
K03685	Akenti_specific	0.914634	0.722689	0.00464478	rnc, DROSHA, RNT1; ribonuclease III [EC:3.1.26.3]
K07042	Akenti_specific	0.914634	0.722689	0.00464478	ybeY, yqfG; probable rRNA maturation factor
K10232	Seawater_specific	0.0243902	0.168067	0.00454627	aglE, ggtB; alpha-glucoside transport system substrate-binding protein
K10234	Seawater_specific	0.0243902	0.168067	0.00454627	aglG, ggtD; alpha-glucoside transport system permease protein
K00320	Seawater_specific	0.0243902	0.168067	0.00454627	mer; 5,10-methylenetetrahydromethanopterin reductase [EC:1.5.98.2]
K02641	Seawater_specific	0.0243902	0.168067	0.00454627	petH; ferredoxin--NADP+ reductase [EC:1.18.1.2]
K10794	Seawater_specific	0.0243902	0.168067	0.00454627	prdB; D-proline reductase (dithiol) PrdB [EC:1.21.4.1]
K01470	Seawater_specific	0.219512	0.445378	0.00452734	E3.5.2.10; creatinine amidohydrolase [EC:3.5.2.10]
K14448	Seawater_specific	0.0487805	0.218487	0.00451547	mcd; (2S)-methylsuccinyl-CoA dehydrogenase [EC:1.3.8.12]
K03043	Akenti_specific	0.95122	0.781513	0.00451547	rpoB; DNA-directed RNA polymerase subunit beta [EC:2.7.7.6]
K01079	Akenti_specific	0.634146	0.394958	0.00448256	serB, PSPH; phosphoserine phosphatase [EC:3.1.3.3]
K15513	Seawater_specific	0	0.117647	0.00443303	boxC; benzoyl-CoA-dihydrodiol lyase [EC:4.1.2.44]
K02286	Seawater_specific	0	0.117647	0.00443303	cpcC; phycocyanin-associated rod linker protein
K14520	Seawater_specific	0	0.117647	0.00443303	hapE; 4-hydroxyacetophenone monooxygenase [EC:1.14.13.84]
K04108	Seawater_specific	0	0.117647	0.00443303	hcrA, hbaC; 4-hydroxybenzoyl-CoA reductase subunit alpha [EC:1.3.7.9]
K02638	Seawater_specific	0	0.117647	0.00443303	petE; plastocyanin
K02640	Seawater_specific	0	0.117647	0.00443303	petG; cytochrome b6-f complex subunit 5
K13574	Seawater_specific	0	0.117647	0.00443303	ybiC; uncharacterized oxidoreductase [EC:1.1.1.-]
K05367	Akenti_specific	0.219512	0.0588235	0.00435518	pbpC; penicillin-binding protein 1C [EC:2.4.1.129]
K20814	Seawater_specific	0	0.109244	0.00431048	dop; Pup amidohydrolase [EC:3.5.1.119]
K13356	Seawater_specific	0	0.109244	0.00431048	FAR; alcohol-forming fatty acyl-CoA reductase [EC:1.2.1.84]
K18479	Seawater_specific	0	0.109244	0.00431048	yihS; sulfoquinovose isomerase [EC:5.3.1.31]
K01920	Akenti_specific	0.621951	0.378151	0.00421485	gshB; glutathione synthase [EC:6.3.2.3]
K07738	Akenti_specific	0.682927	0.436975	0.00406501	nrdR; transcriptional repressor NrdR
K02039	Akenti_specific	0.682927	0.436975	0.00406501	phoU; phosphate transport system protein
K00855	Seawater_specific	0.0609756	0.235294	0.00406501	PRK, prkB; phosphoribulokinase [EC:2.7.1.19]
K03545	Akenti_specific	0.939024	0.764706	0.00406501	tig; trigger factor
K01206	Akenti_specific	0.182927	0.0336134	0.00405697	FUCA; alpha-L-fucosidase [EC:3.2.1.51]
K04655	Akenti_specific	0.182927	0.0336134	0.00405697	hypE; hydrogenase expression/formation protein HypE
K04065	Akenti_specific	0.182927	0.0336134	0.00405697	osmY; hyperosmotically inducible periplasmic protein
K07115	Akenti_specific	0.182927	0.0336134	0.00405697	rlmJ; 23S rRNA (adenine2030-N6)-methyltransferase [EC:2.1.1.266]
K03181	Akenti_specific	0.182927	0.0336134	0.00405697	ubiC; chorismate--pyruvate lyase [EC:4.1.3.40]
K04762	Akenti_specific	0.597561	0.352941	0.00404896	hslR; ribosome-associated heat shock protein Hsp15
K01493	Akenti_specific	0.487805	0.252101	0.00399637	comEB; dCMP deaminase [EC:3.5.4.12]
K00450	Seawater_specific	0.0121951	0.142857	0.00394865	E1.13.11.4; gentisate 1,2-dioxygenase [EC:1.13.11.4]
K12255	Seawater_specific	0.0121951	0.142857	0.00394865	gbuA; guanidinobutyrase [EC:3.5.3.7]
K07465	Seawater_specific	0.0121951	0.142857	0.00394865	K07465; putative RecB family exonuclease
K13527	Seawater_specific	0.0121951	0.142857	0.00394865	mpa; proteasome-associated ATPase
K15520	Seawater_specific	0.0121951	0.142857	0.00394865	mshD; mycothiol synthase [EC:2.3.1.189]
K17713	Akenti_specific	0.341463	0.134454	0.00391662	bamB; outer membrane protein assembly factor BamB
K02664	Akenti_specific	0.341463	0.134454	0.00391662	pilO; type IV pilus assembly protein PilO
K00684	Akenti_specific	0.731707	0.495798	0.00389618	aat; leucyl/phenylalanyl-tRNA---protein transferase [EC:2.3.2.6]
K00390	Akenti_specific	0.560976	0.319328	0.00377826	cysH; phosphoadenosine phosphosulfate reductase [EC:1.8.4.8 1.8.4.10]
K02563	Akenti_specific	0.902439	0.705882	0.00376205	murG; UDP-N-acetylglucosamine--N-acetylmuramyl-(pentapeptide) pyrophosphoryl-undecaprenol N-acetylglucosamine transferase [EC:2.4.1.227]
K01664	Seawater_specific	0.121951	0.327731	0.0037255	pabA; para-aminobenzoate synthetase component II [EC:2.6.1.85]
K07082	Akenti_specific	0.804878	0.571429	0.00349776	K07082; UPF0755 protein
K13587	Akenti_specific	0.195122	0.0420168	0.00341298	cckA; two-component system, cell cycle sensor histidine kinase and response regulator CckA [EC:2.7.13.3]
K03314	Akenti_specific	0.195122	0.0420168	0.00341298	nhaB; Na+:H+ antiporter, NhaB family
K08681	Seawater_specific	0.0731707	0.260504	0.00341298	pdxT, pdx2; 5'-phosphate synthase pdxT subunit [EC:4.3.3.6]
K07692	Akenti_specific	0.268293	0.0840336	0.00326572	degU; two-component system, NarL family, response regulator DegU
K10536	Akenti_specific	0.365854	0.151261	0.00320392	aguA; agmatine deiminase [EC:3.5.3.12]
K02204	Akenti_specific	0.365854	0.151261	0.00320392	thrB2; homoserine kinase type II [EC:2.7.1.39]
K12251	Akenti_specific	0.292683	0.10084	0.00319104	aguB; N-carbamoylputrescine amidase [EC:3.5.1.53]
K07708	Akenti_specific	0.463415	0.226891	0.00319104	glnL, ntrB; two-component system, NtrC family, nitrogen regulation sensor histidine kinase GlnL [EC:2.7.13.3]
K02481	Akenti_specific	0.292683	0.10084	0.00319104	K02481; two-component system, NtrC family, response regulator
K00763	Akenti_specific	0.463415	0.226891	0.00319104	pncB, NAPRT1; nicotinate phosphoribosyltransferase [EC:6.3.4.21]
K03310	Akenti_specific	0.756098	0.512605	0.00312861	TC.AGCS; alanine or glycine:cation symporter, AGCS family
K02081	Akenti_specific	0.121951	0.00840336	0.00310386	agaR; DeoR family transcriptional regulator, aga operon transcriptional repressor
K03415	Akenti_specific	0.121951	0.00840336	0.00310386	cheV; two-component system, chemotaxis family, chemotaxis protein CheV
K02363	Akenti_specific	0.121951	0.00840336	0.00310386	entE, dhbE, vibE, mxcE; 2,3-dihydroxybenzoate-AMP ligase [EC:6.3.2.14 2.7.7.58]
K07482	Akenti_specific	0.121951	0.00840336	0.00310386	K07482; transposase, IS30 family
K09859	Akenti_specific	0.121951	0.00840336	0.00310386	K09859; uncharacterized protein
K09891	Akenti_specific	0.121951	0.00840336	0.00310386	K09891; uncharacterized protein
K04068	Akenti_specific	0.121951	0.00840336	0.00310386	nrdG; anaerobic ribonucleoside-triphosphate reductase activating protein [EC:1.97.1.4]
K01573	Akenti_specific	0.121951	0.00840336	0.00310386	oadG; oxaloacetate decarboxylase, gamma subunit [EC:4.1.1.112]
K05561	Akenti_specific	0.121951	0.00840336	0.00310386	phaD; multicomponent K+:H+ antiporter subunit D
K05562	Akenti_specific	0.121951	0.00840336	0.00310386	phaE; multicomponent K+:H+ antiporter subunit E
K05563	Akenti_specific	0.121951	0.00840336	0.00310386	phaF; multicomponent K+:H+ antiporter subunit F
K05564	Akenti_specific	0.121951	0.00840336	0.00310386	phaG; multicomponent K+:H+ antiporter subunit G
K03148	Akenti_specific	0.121951	0.00840336	0.00310386	thiF; sulfur carrier protein ThiS adenylyltransferase [EC:2.7.7.73]
K06957	Akenti_specific	0.121951	0.00840336	0.00310386	tmcA; tRNA(Met) cytidine acetyltransferase [EC:2.3.1.193]
K02847	Akenti_specific	0.121951	0.00840336	0.00310386	waaL, rfaL; O-antigen ligase [EC:2.4.1.-]
K06147	Seawater_specific	0.682927	0.882353	0.00302791	ABCB-BAC; ATP-binding cassette, subfamily B, bacterial
K03417	Akenti_specific	0.317073	0.117647	0.00302791	prpB; methylisocitrate lyase [EC:4.1.3.30]
K08151	Seawater_specific	0.231707	0.470588	0.00302791	tetA; MFS transporter, DHA1 family, tetracycline resistance protein
K05833	Akenti_specific	0.097561	0	0.00298667	ABC.X4.A; putative ABC transport system ATP-binding protein
K05832	Akenti_specific	0.097561	0	0.00298667	ABC.X4.P; putative ABC transport system permease protein
K02079	Akenti_specific	0.097561	0	0.00298667	agaA; N-acetylgalactosamine-6-phosphate deacetylase [EC:3.5.1.25]
K10972	Akenti_specific	0.097561	0	0.00298667	allS; LysR family transcriptional regulator, transcriptional activator of the allD operon
K03354	Akenti_specific	0.097561	0	0.00298667	APC7; anaphase-promoting complex subunit 7
K02124	Akenti_specific	0.219512	0.0504202	0.00298667	ATPVK, ntpK, atpK; V/A-type H+/Na+-transporting ATPase subunit K
K00196	Akenti_specific	0.097561	0	0.00298667	cooF; anaerobic carbon-monoxide dehydrogenase iron sulfur subunit
K02278	Akenti_specific	0.097561	0	0.00298667	cpaA, tadV; prepilin peptidase CpaA [EC:3.4.23.43]
K05851	Akenti_specific	0.097561	0	0.00298667	cyaA; adenylate cyclase, class 1 [EC:4.6.1.1]
K02045	Akenti_specific	0.097561	0	0.00298667	cysA; sulfate transport system ATP-binding protein [EC:3.6.3.25]
K02048	Akenti_specific	0.097561	0	0.00298667	cysP, sbp; sulfate transport system substrate-binding protein
K02046	Akenti_specific	0.097561	0	0.00298667	cysU; sulfate transport system permease protein
K02047	Akenti_specific	0.097561	0	0.00298667	cysW; sulfate transport system permease protein
K03112	Akenti_specific	0.097561	0	0.00298667	damX; DamX protein
K18930	Akenti_specific	0.097561	0	0.00298667	dld; D-lactate dehydrogenase
K11180	Akenti_specific	0.097561	0	0.00298667	dsrA; dissimilatory sulfite reductase alpha subunit [EC:1.8.99.5]
K11181	Akenti_specific	0.097561	0	0.00298667	dsrB; dissimilatory sulfite reductase beta subunit [EC:1.8.99.5]
K05934	Akenti_specific	0.219512	0.0504202	0.00298667	E2.1.1.131, cobJ, cbiH; precorrin-3B C17-methyltransferase [EC:2.1.1.131]
K20755	Akenti_specific	0.097561	0	0.00298667	E3.4.21.121; Lys-Lys/Arg-Xaa endopeptidase [EC:3.4.21.121]
K00836	Akenti_specific	0.097561	0	0.00298667	ectB, dat; diaminobutyrate-2-oxoglutarate transaminase [EC:2.6.1.76]
K04029	Akenti_specific	0.097561	0	0.00298667	eutP; ethanolamine utilization protein EutP
K04758	Akenti_specific	0.402439	0.176471	0.00298667	feoA; ferrous iron transport protein A
K07326	Akenti_specific	0.097561	0	0.00298667	fhaC; hemolysin activation/secretion protein
K04095	Akenti_specific	0.097561	0	0.00298667	fic; cell filamentation protein
K06212	Akenti_specific	0.097561	0	0.00298667	focA; formate transporter
K03435	Akenti_specific	0.097561	0	0.00298667	fruR1, fruR; LacI family transcriptional regulator, fructose operon transcriptional repressor
K02430	Akenti_specific	0.097561	0	0.00298667	fucR; DeoR family transcriptional regulator, L-fucose operon activator
K08302	Akenti_specific	0.097561	0	0.00298667	gatY-kbaY; tagatose 1,6-diphosphate aldolase GatY/KbaY [EC:4.1.2.40]
K03567	Akenti_specific	0.219512	0.0504202	0.00298667	gcvR; glycine cleavage system transcriptional repressor
K00104	Seawater_specific	0.47561	0.722689	0.00298667	glcD; glycolate oxidase [EC:1.1.3.15]
K00057	Akenti_specific	0.890244	0.680672	0.00298667	gpsA; glycerol-3-phosphate dehydrogenase (NAD(P)+) [EC:1.1.1.94]
K03388	Akenti_specific	0.097561	0	0.00298667	hdrA2; heterodisulfide reductase subunit A2 [EC:1.8.7.3 1.8.98.4 1.8.98.5 1.8.98.6]
K03389	Akenti_specific	0.097561	0	0.00298667	hdrB2; heterodisulfide reductase subunit B2 [EC:1.8.7.3 1.8.98.4 1.8.98.5 1.8.98.6]
K03390	Akenti_specific	0.097561	0	0.00298667	hdrC2; heterodisulfide reductase subunit C2 [EC:1.8.7.3 1.8.98.4 1.8.98.5 1.8.98.6]
K03727	Seawater_specific	0.109756	0.319328	0.00298667	helY; ATP-dependent RNA helicase HelY [EC:3.6.4.-]
K18501	Akenti_specific	0.097561	0	0.00298667	hmeD; heterodisulfide reductase iron-sulfur subunit
K02339	Akenti_specific	0.439024	0.210084	0.00298667	holC; DNA polymerase III subunit chi [EC:2.7.7.7]
K15359	Akenti_specific	0.097561	0	0.00298667	hspA; 6-hydroxy-3-succinoylpyridine 3-monooxygenase [EC:1.14.13.163]
K05787	Akenti_specific	0.097561	0	0.00298667	hupA; DNA-binding protein HU-alpha
K11896	Akenti_specific	0.097561	0	0.00298667	impG, vasA; type VI secretion system protein ImpG
K06877	Akenti_specific	0.219512	0.0504202	0.00298667	K06877; DEAD/DEAH box helicase domain-containing protein
K07034	Akenti_specific	0.097561	0	0.00298667	K07034; uncharacterized protein
K07076	Akenti_specific	0.097561	0	0.00298667	K07076; uncharacterized protein
K07394	Akenti_specific	0.097561	0	0.00298667	K07394; SM-20-related protein
K07457	Akenti_specific	0.097561	0	0.00298667	K07457; endonuclease III related protein
K08961	Akenti_specific	0.097561	0	0.00298667	K08961; chondroitin-sulfate-ABC endolyase/exolyase [EC:4.2.2.20 4.2.2.21]
K09764	Akenti_specific	0.097561	0	0.00298667	K09764; uncharacterized protein
K09858	Akenti_specific	0.402439	0.176471	0.00298667	K09858; SEC-C motif domain protein
K09918	Akenti_specific	0.097561	0	0.00298667	K09918; uncharacterized protein
K09980	Akenti_specific	0.097561	0	0.00298667	K09980; uncharacterized protein
K18939	Akenti_specific	0.097561	0	0.00298667	lmrA, yxaF; TetR/AcrR family transcriptional regulator, lmrAB and yxaGH operons repressor
K07704	Akenti_specific	0.097561	0	0.00298667	lytS; two-component system, LytTR family, sensor histidine kinase LytS [EC:2.7.13.3]
K19304	Akenti_specific	0.512195	0.268908	0.00298667	mepM; murein DD-endopeptidase [EC:3.4.24.-]
K18785	Akenti_specific	0.097561	0	0.00298667	mp2; beta-1,4-mannooligosaccharide/beta-1,4-mannosyl-N-acetylglucosamine phosphorylase [EC:2.4.1.319 2.4.1.320]
K02573	Akenti_specific	0.097561	0	0.00298667	napG; ferredoxin-type protein NapG
K15357	Akenti_specific	0.097561	0	0.00298667	nicD; N-formylmaleamate deformylase [EC:3.5.1.106]
K07722	Akenti_specific	0.097561	0	0.00298667	nikR; CopG family transcriptional regulator, nickel-responsive regulator
K18903	Akenti_specific	0.097561	0	0.00298667	oprC, opcM; outer membrane protein, multidrug efflux system
K01857	Akenti_specific	0.097561	0	0.00298667	pcaB; 3-carboxy-cis,cis-muconate cycloisomerase [EC:5.5.1.2]
K19609	Akenti_specific	0.097561	0	0.00298667	pfeS, pirS; two-component system, OmpR family, sensor histidine kinase PfeS [EC:2.7.13.3]
K02653	Akenti_specific	0.512195	0.268908	0.00298667	pilC; type IV pilus assembly protein PilC
K00156	Akenti_specific	0.097561	0	0.00298667	poxB; pyruvate dehydrogenase (quinone) [EC:1.2.5.1]
K06136	Seawater_specific	0.0853659	0.285714	0.00298667	pqqB; pyrroloquinoline quinone biosynthesis protein B
K02686	Akenti_specific	0.097561	0	0.00298667	priB; primosomal replication protein N
K16885	Akenti_specific	0.097561	0	0.00298667	qmoA; quinone-modifying oxidoreductase, subunit QmoA
K16886	Akenti_specific	0.097561	0	0.00298667	qmoB; quinone-modifying oxidoreductase, subunit QmoB
K16887	Akenti_specific	0.097561	0	0.00298667	qmoC; quinone-modifying oxidoreductase, subunit QmoC
K08970	Akenti_specific	0.097561	0	0.00298667	rcnA; nickel/cobalt exporter
K11391	Akenti_specific	0.097561	0	0.00298667	rlmG; 23S rRNA (guanine1835-N2)-methyltransferase [EC:2.1.1.174]
K05517	Akenti_specific	0.097561	0	0.00298667	tsx; nucleoside-specific channel-forming protein
K18581	Akenti_specific	0.097561	0	0.00298667	ugl; unsaturated chondroitin disaccharide hydrolase [EC:3.2.1.180]
K07675	Akenti_specific	0.097561	0	0.00298667	uhpB; two-component system, NarL family, sensor histidine kinase UhpB [EC:2.7.13.3]
K08219	Akenti_specific	0.097561	0	0.00298667	UMF2; MFS transporter, UMF2 family, putative MFS family transporter protein
K11932	Akenti_specific	0.097561	0	0.00298667	uspG; universal stress protein G
K13281	Akenti_specific	0.097561	0	0.00298667	uvsE, UVE1; UV DNA damage endonuclease [EC:3.-.-.-]
K13246	Akenti_specific	0.097561	0	0.00298667	vieA; c-di-GMP phosphodiesterase [EC:3.1.4.52]
K03204	Akenti_specific	0.097561	0	0.00298667	virB9, lvhB9; type IV secretion system protein VirB9
K03207	Akenti_specific	0.097561	0	0.00298667	wcaH; colanic acid biosynthesis protein WcaH [EC:3.6.1.-]
K07286	Akenti_specific	0.097561	0	0.00298667	yajG; uncharacterized lipoprotein
K03221	Akenti_specific	0.097561	0	0.00298667	yscF, sctF, ssaG, prgI; type III secretion protein F
K11145	Seawater_specific	0.0365854	0.201681	0.00297284	K11145; ribonuclease III family protein [EC:3.1.26.-]
K09123	Seawater_specific	0.0365854	0.201681	0.00297284	lhpI; cis-L-3-hydroxyproline dehydratase [EC:4.2.1.171]
K02959	Akenti_specific	0.963415	0.798319	0.00297284	RP-S16, MRPS16, rpsP; small subunit ribosomal protein S16
K07025	Seawater_specific	0.390244	0.638655	0.0029668	K07025; putative hydrolase of the HAD superfamily
K01144	Seawater_specific	0.170732	0.403361	0.00292935	E3.1.11.5; exodeoxyribonuclease V [EC:3.1.11.5]
K03190	Seawater_specific	0.134146	0.352941	0.00292829	ureD, ureH; urease accessory protein
K10233	Seawater_specific	0.0243902	0.176471	0.00290236	aglF, ggtC; alpha-glucoside transport system permease protein
K00615	Akenti_specific	0.97561	0.823529	0.00290236	E2.2.1.1, tktA, tktB; transketolase [EC:2.2.1.1]
K00441	Seawater_specific	0.0243902	0.176471	0.00290236	frhB; coenzyme F420 hydrogenase subunit beta [EC:1.12.98.1]
K07769	Seawater_specific	0.0243902	0.176471	0.00290236	nblS; two-component system, OmpR family, sensor histidine kinase NblS [EC:2.7.13.3]
K03496	Akenti_specific	0.97561	0.823529	0.00290236	parA, soj; chromosome partitioning protein
K04564	Akenti_specific	0.780488	0.537815	0.00287975	SOD2; superoxide dismutase, Fe-Mn family [EC:1.15.1.1]
K00380	Akenti_specific	0.256098	0.0756303	0.00287726	cysJ; sulfite reductase (NADPH) flavoprotein alpha-component [EC:1.8.1.2]
K02404	Akenti_specific	0.256098	0.0756303	0.00287726	flhF; flagellar biosynthesis protein FlhF
K06873	Seawater_specific	0.0487805	0.226891	0.00287726	K06873; uncharacterized protein
K02902	Akenti_specific	0.95122	0.773109	0.00287726	RP-L28, MRPL28, rpmB; large subunit ribosomal protein L28
K01447	Akenti_specific	0.256098	0.0756303	0.00287726	xlyAB; N-acetylmuramoyl-L-alanine amidase [EC:3.5.1.28]
K03571	Akenti_specific	0.390244	0.168067	0.00284767	mreD; rod shape-determining protein MreD
K01007	Akenti_specific	0.390244	0.168067	0.00284767	pps, ppsA; pyruvate, water dikinase [EC:2.7.9.2]
K00830	Seawater_specific	0.304878	0.554622	0.00280428	AGXT; alanine-glyoxylate transaminase / serine-glyoxylate transaminase / serine-pyruvate transaminase [EC:2.6.1.44 2.6.1.45 2.6.1.51]
K00598	Seawater_specific	0.0609756	0.243697	0.00270755	tam; trans-aconitate 2-methyltransferase [EC:2.1.1.144]
K04038	Seawater_specific	0.0609756	0.252101	0.00265131	chlN; light-independent protochlorophyllide reductase subunit N [EC:1.3.7.7]
K01077	Akenti_specific	0.5	0.252101	0.00264574	E3.1.3.1, phoA, phoB; alkaline phosphatase [EC:3.1.3.1]
K02426	Seawater_specific	0.5	0.747899	0.00264574	sufE; cysteine desulfuration protein SufE
K06916	Akenti_specific	0.5	0.252101	0.00264574	zapE; cell division protein ZapE
K06143	Akenti_specific	0.146341	0.0168067	0.0026341	creD; inner membrane protein
K09811	Akenti_specific	0.719512	0.470588	0.0026341	ftsX; cell division transport system permease protein
K02480	Akenti_specific	0.146341	0.0168067	0.0026341	K02480; two-component system, NarL family, sensor kinase [EC:2.7.13.3]
K08972	Akenti_specific	0.146341	0.0168067	0.0026341	K08972; putative membrane protein
K02914	Akenti_specific	0.719512	0.470588	0.0026341	RP-L34, MRPL34, rpmH; large subunit ribosomal protein L34
K08224	Akenti_specific	0.146341	0.0168067	0.0026341	ynfM; MFS transporter, YNFM family, putative membrane transport protein
K07709	Akenti_specific	0.146341	0.0168067	0.0026341	zraS, hydH; two-component system, NtrC family, sensor histidine kinase HydH [EC:2.7.13.3]
K00001	Akenti_specific	0.707317	0.453782	0.0026158	E1.1.1.1, adh; alcohol dehydrogenase [EC:1.1.1.1]
K03216	Akenti_specific	0.707317	0.453782	0.0026158	trmL, cspR; tRNA (cytidine/uridine-2'-O-)-methyltransferase [EC:2.1.1.207]
K01696	Akenti_specific	0.878049	0.663866	0.00255776	trpB; tryptophan synthase beta chain [EC:4.2.1.20]
K17725	Seawater_specific	0.097561	0.302521	0.00254058	ETHE1; sulfur dioxygenase [EC:1.13.11.18]
K04082	Akenti_specific	0.231707	0.0588235	0.00253636	hscB, HSCB, HSC20; molecular chaperone HscB
K07639	Akenti_specific	0.231707	0.0588235	0.00253636	rstB; two-component system, OmpR family, sensor histidine kinase RstB [EC:2.7.13.3]
K02285	Seawater_specific	0	0.12605	0.00253362	cpcB; phycocyanin beta chain
K09921	Akenti_specific	0.353659	0.134454	0.00253362	K09921; uncharacterized protein
K19055	Akenti_specific	0.353659	0.134454	0.00253362	prdX, proX; Ala-tRNA(Pro) deacylase [EC:3.1.1.-]
K01602	Seawater_specific	0	0.12605	0.00253362	rbcS; ribulose-bisphosphate carboxylase small chain [EC:4.1.1.39]
K08097	Seawater_specific	0.0121951	0.151261	0.00252163	comA; phosphosulfolactate synthase [EC:4.4.1.19]
K19064	Seawater_specific	0.0121951	0.151261	0.00252163	lysDH; lysine 6-dehydrogenase [EC:1.4.1.18]
K05582	Seawater_specific	0.0121951	0.151261	0.00252163	ndhK; NAD(P)H-quinone oxidoreductase subunit K [EC:7.1.1.2]
K00481	Seawater_specific	0.0121951	0.151261	0.00252163	pobA; p-hydroxybenzoate 3-monooxygenase [EC:1.14.13.2]
K01480	Seawater_specific	0.414634	0.672269	0.00252163	speB; agmatinase [EC:3.5.3.11]
K13894	Akenti_specific	0.426829	0.193277	0.00244945	yejB; microcin C transport system permease protein
K07460	Akenti_specific	0.878049	0.655462	0.00244677	yraN; putative endonuclease
K06950	Akenti_specific	0.317073	0.109244	0.00241576	K06950; uncharacterized protein
K11325	Seawater_specific	0.0121951	0.159664	0.00241491	K11325; L-cysteine/cystine lyase
K14470	Seawater_specific	0.0121951	0.159664	0.00241491	mct; 2-methylfumaryl-CoA isomerase [EC:5.4.1.3]
K19670	Seawater_specific	0.0121951	0.159664	0.00241491	phnA; phosphonoacetate hydrolase [EC:3.11.1.2]
K07080	Akenti_specific	0.414634	0.184874	0.00234337	K07080; uncharacterized protein
K03428	Seawater_specific	0.0731707	0.268908	0.00227556	bchM, chlM; magnesium-protoporphyrin O-methyltransferase [EC:2.1.1.11]
K06215	Seawater_specific	0.0731707	0.268908	0.00227556	pdxS, pdx1; pyridoxal 5'-phosphate synthase pdxS subunit [EC:4.3.3.6]
K17323	Akenti_specific	0.170732	0.0252101	0.00226354	glpQ; glycerol transport system permease protein
K04654	Akenti_specific	0.170732	0.0252101	0.00226354	hypD; hydrogenase expression/formation protein HypD
K06166	Akenti_specific	0.170732	0.0252101	0.00226354	phnG; alpha-D-ribose 1-methylphosphonate 5-triphosphate synthase subunit PhnG [EC:2.7.8.37]
K06165	Akenti_specific	0.170732	0.0252101	0.00226354	phnH; alpha-D-ribose 1-methylphosphonate 5-triphosphate synthase subunit PhnH [EC:2.7.8.37]
K03773	Akenti_specific	0.536585	0.285714	0.00221003	fklB; FKBP-type peptidyl-prolyl cis-trans isomerase FklB [EC:5.2.1.8]
K17231	Seawater_specific	0.182927	0.420168	0.00220706	IYD, DEHAL1; iodotyrosine deiodinase [EC:1.21.1.1]
K08311	Akenti_specific	0.54878	0.294118	0.00220706	nudH; putative (di)nucleoside polyphosphate hydrolase [EC:3.6.1.-]
K01623	Seawater_specific	0.146341	0.378151	0.00219765	ALDO; fructose-bisphosphate aldolase, class I [EC:4.1.2.13]
K01739	Seawater_specific	0.146341	0.378151	0.00219765	metB; cystathionine gamma-synthase [EC:2.5.1.48]
K00243	Akenti_specific	0.341463	0.12605	0.00213134	K00243; uncharacterized protein
K06023	Akenti_specific	0.280488	0.0840336	0.0020039	hprK, ptsK; HPr kinase/phosphorylase [EC:2.7.11.- 2.7.4.-]
K07023	Akenti_specific	0.280488	0.0840336	0.0020039	K07023; putative hydrolases of HD superfamily
K05802	Akenti_specific	0.280488	0.0840336	0.0020039	mscK, kefA, aefA; potassium-dependent mechanosensitive channel
K08678	Akenti_specific	0.280488	0.0840336	0.0020039	UXS1, uxs; UDP-glucuronate decarboxylase [EC:4.1.1.35]
K01523	Akenti_specific	0.463415	0.218487	0.00197905	hisE; phosphoribosyl-ATP pyrophosphohydrolase [EC:3.6.1.31]
K00945	Akenti_specific	0.890244	0.672269	0.00194956	cmk; CMP/dCMP kinase [EC:2.7.4.25]
K03932	Seawater_specific	0.109756	0.327731	0.00194956	lpqC; polyhydroxybutyrate depolymerase
K01695	Akenti_specific	0.890244	0.672269	0.00194956	trpA; tryptophan synthase alpha chain [EC:4.2.1.20]
K11249	Akenti_specific	0.207317	0.0420168	0.00194278	eamB; cysteine/O-acetylserine efflux protein
K07794	Akenti_specific	0.207317	0.0420168	0.00194278	tctB; putative tricarboxylic transport membrane protein
K08307	Akenti_specific	0.52439	0.268908	0.00187379	mltD, dniR; membrane-bound lytic murein transglycosylase D [EC:4.2.2.-]
K09772	Seawater_specific	0.0853659	0.294118	0.00186706	sepF; cell division inhibitor SepF
K18911	Akenti_specific	0.329268	0.117647	0.00185812	egtD; L-histidine Nalpha-methyltransferase [EC:2.1.1.44]
K01243	Akenti_specific	0.329268	0.117647	0.00185812	mtnN, mtn, pfs; adenosylhomocysteine nucleosidase [EC:3.2.2.9]
K02663	Akenti_specific	0.329268	0.117647	0.00185812	pilN; type IV pilus assembly protein PilN
K00639	Akenti_specific	0.646341	0.386555	0.0018492	kbl, GCAT; glycine C-acetyltransferase [EC:2.3.1.29]
K09835	Seawater_specific	0.0365854	0.210084	0.00179774	crtISO, crtH; prolycopene isomerase [EC:5.2.1.13]
K13787	Seawater_specific	0.0365854	0.210084	0.00179774	idsA; geranylgeranyl diphosphate synthase, type I [EC:2.5.1.1 2.5.1.10 2.5.1.29]
K00969	Akenti_specific	0.963415	0.789916	0.00179774	nadD; nicotinate-nucleotide adenylyltransferase [EC:2.7.7.18]
K00526	Akenti_specific	0.621951	0.361345	0.00178543	E1.17.4.1B, nrdB, nrdF; ribonucleoside-diphosphate reductase beta chain [EC:1.17.4.1]
K09791	Akenti_specific	0.621951	0.361345	0.00178543	K09791; uncharacterized protein
K12073	Seawater_specific	0.0243902	0.184874	0.00175774	E3.1.2.28; 1,4-dihydroxy-2-naphthoyl-CoA hydrolase [EC:3.1.2.28]
K00366	Seawater_specific	0.0243902	0.184874	0.00175774	nirA; ferredoxin-nitrite reductase [EC:1.7.7.1]
K17244	Seawater_specific	0.0243902	0.193277	0.00173074	chiE; putative chitobiose transport system substrate-binding protein
K01721	Seawater_specific	0.0243902	0.193277	0.00173074	nthA; nitrile hydratase subunit alpha [EC:4.2.1.84]
K20807	Seawater_specific	0.0243902	0.193277	0.00173074	nthB; nitrile hydratase subunit beta [EC:4.2.1.84]
K03106	Akenti_specific	0.97561	0.806723	0.00173074	SRP54, ffh; signal recognition particle subunit SRP54 [EC:3.6.5.4]
K15789	Seawater_specific	0.0243902	0.193277	0.00173074	TDH; threonine 3-dehydrogenase [EC:1.1.1.103]
K00281	Seawater_specific	0.597561	0.831933	0.00169638	GLDC, gcvP; glycine dehydrogenase [EC:1.4.4.2]
K00795	Akenti_specific	0.402439	0.168067	0.00169638	ispA; farnesyl diphosphate synthase [EC:2.5.1.1 2.5.1.10]
K08177	Akenti_specific	0.292683	0.092437	0.00169516	oxlT; MFS transporter, OFA family, oxalate/formate antiporter
K09928	Akenti_specific	0.597561	0.336134	0.00167495	K09928; uncharacterized protein
K15257	Akenti_specific	0.268293	0.0756303	0.00158387	cmoB; tRNA (mo5U34)-methyltransferase [EC:2.1.1.-]
K01921	Akenti_specific	0.939024	0.739496	0.0015771	ddl; D-alanine-D-alanine ligase [EC:6.3.2.4]
K01892	Akenti_specific	0.939024	0.739496	0.0015771	HARS, hisS; histidyl-tRNA synthetase [EC:6.1.1.21]
K01991	Akenti_specific	0.390244	0.159664	0.0015771	wza, gfcE; polysaccharide biosynthesis/export protein
K03113	Seawater_specific	0.280488	0.546218	0.00154286	EIF1, SUI1; translation initiation factor 1
K06190	Akenti_specific	0.5	0.243697	0.00153084	ispZ; intracellular septation protein
K16238	Akenti_specific	0.134146	0.00840336	0.00151549	eat, eutP; ethanolamine permease
K07165	Akenti_specific	0.134146	0.00840336	0.00151549	fecR; transmembrane sensor
K06282	Akenti_specific	0.134146	0.00840336	0.00151549	hyaA, hybO; hydrogenase small subunit [EC:1.12.99.6]
K06281	Akenti_specific	0.134146	0.00840336	0.00151549	hyaB, hybC; hydrogenase large subunit [EC:1.12.99.6]
K07799	Akenti_specific	0.134146	0.00840336	0.00151549	mdtA; membrane fusion protein, multidrug efflux system
K06899	Akenti_specific	0.134146	0.00840336	0.00151549	ndpA; nucleoid-associated protein
K05560	Akenti_specific	0.134146	0.00840336	0.00151549	phaC; multicomponent K+:H+ antiporter subunit C
K04093	Akenti_specific	0.134146	0.00840336	0.00151549	pheA1; chorismate mutase [EC:5.4.99.5]
K08352	Akenti_specific	0.134146	0.00840336	0.00151549	phsA, psrA; thiosulfate reductase / polysulfide reductase chain A [EC:1.8.5.5]
K19789	Akenti_specific	0.134146	0.00840336	0.00151549	radD; DNA repair protein RadD
K00432	Seawater_specific	0.414634	0.680672	0.00151069	gpx; glutathione peroxidase [EC:1.11.1.9]
K00946	Akenti_specific	0.804878	0.554622	0.00150687	thiL; thiamine-monophosphate kinase [EC:2.7.4.16]
K01430	Seawater_specific	0.121951	0.352941	0.00150315	ureA; urease subunit gamma [EC:3.5.1.5]
K09691	Akenti_specific	0.329268	0.109244	0.00141376	ABC-2.LPSE.A; lipopolysaccharide transport system ATP-binding protein
K02395	Akenti_specific	0.329268	0.109244	0.00141376	flgJ; flagellar protein FlgJ
K16048	Seawater_specific	0.0731707	0.277311	0.00140534	hsaB; 3-hydroxy-9,10-secoandrosta-1,3,5(10)-triene-9,17-dione monooxygenase reductase component [EC:1.5.1.-]
K00413	Akenti_specific	0.426829	0.184874	0.00136929	CYC1, CYT1, petC; ubiquinol-cytochrome c reductase cytochrome c1 subunit
K00245	Akenti_specific	0.243902	0.0588235	0.00136734	frdB; fumarate reductase iron-sulfur subunit [EC:1.3.5.4]
K00246	Akenti_specific	0.243902	0.0588235	0.00136734	frdC; fumarate reductase subunit C
K03077	Akenti_specific	0.109756	0	0.00136425	araD, ulaF, sgaE, sgbE; L-ribulose-5-phosphate 4-epimerase [EC:5.1.3.4]
K09998	Akenti_specific	0.109756	0	0.00136425	artM; arginine transport system permease protein
K00929	Akenti_specific	0.109756	0	0.00136425	buk; butyrate kinase [EC:2.7.2.7]
K11938	Akenti_specific	0.109756	0	0.00136425	cof; HMP-PP phosphatase [EC:3.6.1.-]
K03520	Seawater_specific	0.146341	0.386555	0.00136425	coxL, cutL; aerobic carbon-monoxide dehydrogenase large subunit [EC:1.2.5.3]
K06079	Akenti_specific	0.109756	0	0.00136425	cutF, nlpE; copper homeostasis protein (lipoprotein)
K15726	Akenti_specific	0.109756	0	0.00136425	czcA; cobalt-zinc-cadmium resistance protein CzcA
K15727	Akenti_specific	0.109756	0	0.00136425	czcB; membrane fusion protein, cobalt-zinc-cadmium efflux system
K07792	Akenti_specific	0.109756	0	0.00136425	dcuB; anaerobic C4-dicarboxylate transporter DcuB
K07695	Seawater_specific	0	0.134454	0.00136425	devR; two-component system, NarL family, response regulator DevR
K00446	Seawater_specific	0.0121951	0.168067	0.00136425	dmpB, xylE; catechol 2,3-dioxygenase [EC:1.13.11.2]
K07308	Akenti_specific	0.109756	0	0.00136425	dmsC; anaerobic dimethyl sulfoxide reductase subunit C (DMSO reductase anchor subunit)
K11041	Akenti_specific	0.109756	0	0.00136425	eta; exfoliative toxin A/B
K16692	Akenti_specific	0.109756	0	0.00136425	etk-wzc; tyrosine-protein kinase Etk/Wzc [EC:2.7.10.-]
K02651	Akenti_specific	0.109756	0	0.00136425	flp, pilA; pilus assembly protein Flp/PilA
K07225	Akenti_specific	0.109756	0	0.00136425	hmuS; putative hemin transport protein
K20976	Akenti_specific	0.109756	0	0.00136425	hptB; histidine phosphotransfer protein HptB
K17995	Akenti_specific	0.109756	0	0.00136425	hydG; sulfhydrogenase subunit gamma (sulfur reductase) [EC:1.12.98.4]
K15373	Akenti_specific	0.109756	0	0.00136425	isfD; sulfoacetaldehyde reductase [EC:1.1.1.313]
K06926	Akenti_specific	0.109756	0	0.00136425	K06926; uncharacterized protein
K06933	Akenti_specific	0.109756	0	0.00136425	K06933; uncharacterized protein
K07014	Akenti_specific	0.109756	0	0.00136425	K07014; uncharacterized protein
K07493	Akenti_specific	0.109756	0	0.00136425	K07493; putative transposase
K07495	Akenti_specific	0.109756	0	0.00136425	K07495; putative transposase
K09910	Akenti_specific	0.109756	0	0.00136425	K09910; uncharacterized protein
K09915	Akenti_specific	0.109756	0	0.00136425	K09915; uncharacterized protein
K09946	Akenti_specific	0.109756	0	0.00136425	K09946; uncharacterized protein
K16327	Akenti_specific	0.109756	0	0.00136425	K16327; putative LysE/RhtB family amino acid efflux pump
K17325	Akenti_specific	0.195122	0.0336134	0.00136425	K17325, glpT; glycerol transport system ATP-binding protein
K02024	Akenti_specific	0.109756	0	0.00136425	lamB; maltoporin
K09988	Akenti_specific	0.109756	0	0.00136425	lyxA; D-lyxose ketol-isomerase [EC:5.3.1.15]
K10108	Akenti_specific	0.109756	0	0.00136425	malE; maltose/maltodextrin transport system substrate-binding protein
K10109	Akenti_specific	0.109756	0	0.00136425	malF; maltose/maltodextrin transport system permease protein
K10110	Akenti_specific	0.109756	0	0.00136425	malG; maltose/maltodextrin transport system permease protein
K03669	Akenti_specific	0.109756	0	0.00136425	mdoH; membrane glycosyltransferase [EC:2.4.1.-]
K02072	Akenti_specific	0.109756	0	0.00136425	metI; D-methionine transport system permease protein
K07253	Seawater_specific	0.0121951	0.168067	0.00136425	MIF; phenylpyruvate tautomerase [EC:5.3.2.1]
K02574	Akenti_specific	0.109756	0	0.00136425	napH; ferredoxin-type protein NapH
K05574	Seawater_specific	0	0.134454	0.00136425	ndhC; NAD(P)H-quinone oxidoreductase subunit 3 [EC:7.1.1.2]
K03717	Akenti_specific	0.109756	0	0.00136425	nhaR; LysR family transcriptional regulator, transcriptional activator of nhaA
K02586	Akenti_specific	0.109756	0	0.00136425	nifD; nitrogenase molybdenum-iron protein alpha chain [EC:1.18.6.1]
K02587	Akenti_specific	0.109756	0	0.00136425	nifE; nitrogenase molybdenum-cofactor synthesis protein NifE
K02591	Akenti_specific	0.109756	0	0.00136425	nifK; nitrogenase molybdenum-iron protein beta chain [EC:1.18.6.1]
K02592	Akenti_specific	0.109756	0	0.00136425	nifN; nitrogenase molybdenum-iron protein NifN
K18907	Akenti_specific	0.109756	0	0.00136425	norG; GntR family transcriptional regulator, regulator for abcA and norABC
K15876	Akenti_specific	0.109756	0	0.00136425	nrfH; cytochrome c nitrite reductase small subunit
K07233	Akenti_specific	0.109756	0	0.00136425	pcoB, copB; copper resistance protein B
K01026	Akenti_specific	0.195122	0.0336134	0.00136425	pct; propionate CoA-transferase [EC:2.8.3.1]
K13922	Akenti_specific	0.109756	0	0.00136425	pduP; propionaldehyde dehydrogenase [EC:1.2.1.87]
K05370	Seawater_specific	0	0.134454	0.00136425	pebB; phycoerythrobilin:ferredoxin oxidoreductase [EC:1.3.7.3]
K03689	Seawater_specific	0	0.134454	0.00136425	petN; cytochrome b6-f complex subunit 8
K00927	Akenti_specific	0.987805	0.831933	0.00136425	PGK, pgk; phosphoglycerate kinase [EC:2.7.2.3]
K08354	Akenti_specific	0.109756	0	0.00136425	phsC; thiosulfate reductase cytochrome b subunit
K00634	Akenti_specific	0.109756	0	0.00136425	ptb; phosphate butyryltransferase [EC:2.3.1.19]
K02784	Akenti_specific	0.109756	0	0.00136425	PTS-HPR.PTSH, ptsH; phosphocarrier protein HPr
K01200	Akenti_specific	0.109756	0	0.00136425	pulA; pullulanase [EC:3.2.1.41]
K07666	Akenti_specific	0.109756	0	0.00136425	qseB; two-component system, OmpR family, response regulator QseB
K03794	Akenti_specific	0.109756	0	0.00136425	sirB; sirohydrochlorin ferrochelatase [EC:4.99.1.4]
K03117	Akenti_specific	0.54878	0.285714	0.00136425	tatB; sec-independent protein translocase protein TatB
K09771	Akenti_specific	0.109756	0	0.00136425	TC.SMR3; small multidrug resistance family-3 protein
K03707	Akenti_specific	0.195122	0.0336134	0.00136425	tenA; thiaminase (transcriptional activator TenA) [EC:3.5.99.2]
K15600	Akenti_specific	0.195122	0.0336134	0.00136425	thiZ; putative hydroxymethylpyrimidine transport system ATP-binding protein
K03465	Seawater_specific	0.146341	0.386555	0.00136425	thyX, thy1; thymidylate synthase (FAD) [EC:2.1.1.148]
K03646	Akenti_specific	0.109756	0	0.00136425	tolA; colicin import membrane protein
K12340	Akenti_specific	0.54878	0.285714	0.00136425	tolC; outer membrane protein
K20266	Akenti_specific	0.109756	0	0.00136425	trbJ; type IV secretion system protein TrbJ
K07344	Akenti_specific	0.109756	0	0.00136425	trbL; type IV secretion system protein TrbL
K13041	Akenti_specific	0.109756	0	0.00136425	ttrR; two-component system, LuxR family, response regulator TtrR
K02848	Akenti_specific	0.109756	0	0.00136425	waaP, rfaP; heptose I phosphotransferase [EC:2.7.1.-]
K16345	Akenti_specific	0.109756	0	0.00136425	xanP; xanthine permease XanP
K07283	Akenti_specific	0.109756	0	0.00136425	ydiY; putative salt-induced outer membrane protein
K13778	Akenti_specific	0.158537	0.0168067	0.00132181	atuC; geranyl-CoA carboxylase beta subunit [EC:6.4.1.5]
K08762	Akenti_specific	0.158537	0.0168067	0.00132181	DBI, ACBP; diazepam-binding inhibitor (GABA receptor modulator, acyl-CoA-binding protein)
K11900	Akenti_specific	0.158537	0.0168067	0.00132181	impC; type VI secretion system protein ImpC
K05297	Akenti_specific	0.158537	0.0168067	0.00132181	rubB, alkT; rubredoxin---NAD+ reductase [EC:1.18.1.1]
K03745	Akenti_specific	0.158537	0.0168067	0.00132181	slyX; SlyX protein
K07236	Akenti_specific	0.158537	0.0168067	0.00132181	tusC, dsrF; tRNA 2-thiouridine synthesizing protein C
K02415	Akenti_specific	0.390244	0.151261	0.00131884	fliL; flagellar FliL protein
K01563	Seawater_specific	0.231707	0.495798	0.00129753	dhaA; haloalkane dehalogenase [EC:3.8.1.5]
K02897	Akenti_specific	0.890244	0.663866	0.00129652	RP-L25, rplY; large subunit ribosomal protein L25
K00311	Akenti_specific	0.47561	0.218487	0.00126727	ETFDH; electron-transferring-flavoprotein dehydrogenase [EC:1.5.5.1]
K03187	Seawater_specific	0.134146	0.369748	0.00125519	ureE; urease accessory protein
K01966	Seawater_specific	0.353659	0.621849	0.00123786	PCCB, pccB; propionyl-CoA carboxylase beta chain [EC:6.4.1.3 2.1.3.15]
K05808	Akenti_specific	0.780488	0.521008	0.0012283	yhbH; putative sigma-54 modulation protein
K01734	Akenti_specific	0.292683	0.0840336	0.00120857	mgsA; methylglyoxal synthase [EC:4.2.3.3]
K13590	Akenti_specific	0.182927	0.0252101	0.00120804	dgcB; diguanylate cyclase [EC:2.7.7.65]
K00364	Akenti_specific	0.182927	0.0252101	0.00120804	E1.7.1.7, guaC; GMP reductase [EC:1.7.1.7]
K14987	Akenti_specific	0.182927	0.0252101	0.00120804	fixJ; two-component system, LuxR family, response regulator FixJ
K17324	Akenti_specific	0.182927	0.0252101	0.00120804	glpS; glycerol transport system ATP-binding protein
K04653	Akenti_specific	0.182927	0.0252101	0.00120804	hypC; hydrogenase expression/formation protein HypC
K04656	Akenti_specific	0.182927	0.0252101	0.00120804	hypF; hydrogenase maturation protein HypF
K17322	Akenti_specific	0.182927	0.0252101	0.00120804	K17322, glpP; glycerol transport system permease protein
K11250	Akenti_specific	0.182927	0.0252101	0.00120804	leuE; leucine efflux protein
K03672	Akenti_specific	0.182927	0.0252101	0.00120804	trxC; thioredoxin 2 [EC:1.8.1.8]
K09862	Akenti_specific	0.317073	0.10084	0.00119613	K09862; uncharacterized protein
K06954	Akenti_specific	0.512195	0.252101	0.00117853	K06954; uncharacterized protein
K17686	Akenti_specific	0.52439	0.260504	0.00117714	copA, ATP7; Cu+-exporting ATPase [EC:3.6.3.54]
K01659	Akenti_specific	0.268293	0.0672269	0.0011767	prpC; 2-methylcitrate synthase [EC:2.3.3.5]
K03597	Akenti_specific	0.268293	0.0672269	0.0011767	rseA; sigma-E factor negative regulatory protein RseA
K18534	Seawater_specific	0.0365854	0.218487	0.00116126	K18534; MPBQ/MSBQ methyltransferase [EC:2.1.1.295]
K07260	Seawater_specific	0.0365854	0.218487	0.00116126	vanY; zinc D-Ala-D-Ala carboxypeptidase [EC:3.4.17.14]
K01873	Akenti_specific	0.963415	0.781513	0.00116126	VARS, valS; valyl-tRNA synthetase [EC:6.1.1.9]
K03642	Akenti_specific	0.682927	0.411765	0.00115269	rlpA; rare lipoprotein A
K01151	Akenti_specific	0.341463	0.117647	0.00113202	nfo; deoxyribonuclease IV [EC:3.1.21.2]
K06894	Akenti_specific	0.219512	0.0420168	0.00109218	K06894; uncharacterized protein
K09898	Akenti_specific	0.231707	0.0504202	0.00109218	K09898; uncharacterized protein
K07637	Akenti_specific	0.231707	0.0504202	0.00109218	phoQ; two-component system, OmpR family, sensor histidine kinase PhoQ [EC:2.7.13.3]
K08325	Akenti_specific	0.231707	0.0504202	0.00109218	yqhD; NADP-dependent alcohol dehydrogenase [EC:1.1.-.-]
K09892	Akenti_specific	0.231707	0.0504202	0.00109218	zapB; cell division protein ZapB
K19967	Seawater_specific	0.0243902	0.201681	0.00104197	dta; D-threonine aldolase [EC:4.1.2.42]
K00564	Akenti_specific	0.365854	0.134454	0.00103285	rsmC; 16S rRNA (guanine1207-N2)-methyltransferase [EC:2.1.1.172]
K06973	Akenti_specific	0.304878	0.092437	0.000989096	K06973; uncharacterized protein
K01095	Akenti_specific	0.573171	0.302521	0.000973232	pgpA; phosphatidylglycerophosphatase A [EC:3.1.3.27]
K02474	Akenti_specific	0.402439	0.159664	0.000966974	wbpO; UDP-N-acetyl-D-galactosamine dehydrogenase [EC:1.1.1.-]
K00568	Akenti_specific	0.597561	0.319328	0.000961686	ubiG; 2-polyprenyl-6-hydroxyphenyl methylase / 3-demethylubiquinone-9 3-methyltransferase [EC:2.1.1.222 2.1.1.64]
K07323	Akenti_specific	0.5	0.235294	0.000927302	mlaC; phospholipid transport system substrate-binding protein
K04037	Seawater_specific	0.0731707	0.285714	0.000921472	chlL; light-independent protochlorophyllide reductase subunit L [EC:1.3.7.7]
K00151	Seawater_specific	0.0731707	0.285714	0.000921472	hpaE, hpcC; 5-carboxymethyl-2-hydroxymuconic-semialdehyde dehydrogenase [EC:1.2.1.60]
K09015	Seawater_specific	0.54878	0.806723	0.000921472	sufD; Fe-S cluster assembly protein SufD
K03657	Akenti_specific	0.926829	0.714286	0.000921472	uvrD, pcrA; DNA helicase II / ATP-dependent DNA helicase PcrA [EC:3.6.4.12]
K00282	Akenti_specific	0.280488	0.0756303	0.000919113	gcvPA; glycine dehydrogenase subunit 1 [EC:1.4.4.2]
K19416	Akenti_specific	0.280488	0.0756303	0.000919113	yccA; modulator of FtsH protease
K00549	Akenti_specific	0.487805	0.226891	0.000916145	metE; 5-methyltetrahydropteroyltriglutamate--homocysteine methyltransferase [EC:2.1.1.14]
K13010	Akenti_specific	0.487805	0.226891	0.000916145	per, rfbE; perosamine synthetase [EC:2.6.1.102]
K07669	Seawater_specific	0.0731707	0.294118	0.00088105	mprA; two-component system, OmpR family, response regulator MprA
K00350	Akenti_specific	0.573171	0.294118	0.000850572	nqrE; Na+-transporting NADH:ubiquinone oxidoreductase subunit E [EC:7.2.1.1]
K02018	Akenti_specific	0.54878	0.277311	0.000827078	modB; molybdate transport system permease protein
K05979	Seawater_specific	0.109756	0.344538	0.000798421	comB; 2-phosphosulfolactate phosphatase [EC:3.1.3.71]
K05576	Seawater_specific	0.109756	0.344538	0.000798421	ndhE; NAD(P)H-quinone oxidoreductase subunit 4L [EC:7.1.1.2]
K02704	Seawater_specific	0.0121951	0.176471	0.000786455	psbB; photosystem II CP47 chlorophyll apoprotein
K09847	Seawater_specific	0	0.142857	0.00077729	crtA; spheroidene monooxygenase [EC:1.14.15.9]
K18455	Seawater_specific	0	0.142857	0.00077729	mca; mycothiol S-conjugate amidase [EC:3.5.1.115]
K15526	Seawater_specific	0	0.142857	0.00077729	mshC; L-cysteine:1D-myo-inositol 2-amino-2-deoxy-alpha-D-glucopyranoside ligase [EC:6.3.1.13]
K02637	Seawater_specific	0	0.142857	0.00077729	petD; cytochrome b6-f complex subunit 4
K02718	Seawater_specific	0	0.142857	0.00077729	psbT; photosystem II PsbT protein
K09914	Akenti_specific	0.146341	0.00840336	0.000716261	K09914; putative lipoprotein
K00346	Akenti_specific	0.54878	0.268908	0.000716261	nqrA; Na+-transporting NADH:ubiquinone oxidoreductase subunit A [EC:7.2.1.1]
K05559	Akenti_specific	0.146341	0.00840336	0.000716261	phaA; multicomponent K+:H+ antiporter subunit A
K03184	Akenti_specific	0.146341	0.00840336	0.000716261	ubiF; 3-demethoxyubiquinol 3-hydroxylase [EC:1.14.99.60]
K11904	Akenti_specific	0.146341	0.00840336	0.000716261	vgrG; type VI secretion system secreted protein VgrG
K18446	Akenti_specific	0.146341	0.00840336	0.000716261	ygiF; triphosphatase [EC:3.6.1.25]
K00278	Akenti_specific	0.682927	0.403361	0.000700119	nadB; L-aspartate oxidase [EC:1.4.3.16]
K03154	Akenti_specific	0.658537	0.378151	0.000699309	thiS; sulfur carrier protein
K08481	Seawater_specific	0.0365854	0.226891	0.000687629	kaiB; circadian clock protein KaiB
K06222	Akenti_specific	0.207317	0.0336134	0.000676919	dkgB; 2,5-diketo-D-gluconate reductase B [EC:1.1.1.346]
K06903	Akenti_specific	0.207317	0.0336134	0.000676919	K06903; uncharacterized protein
K01525	Akenti_specific	0.304878	0.0840336	0.000675942	apaH; bis(5'-nucleosyl)-tetraphosphatase (symmetrical) [EC:3.6.1.41]
K02584	Akenti_specific	0.304878	0.0840336	0.000675942	nifA; Nif-specific regulatory protein
K02558	Akenti_specific	0.52439	0.252101	0.000672993	mpl; UDP-N-acetylmuramate: L-alanyl-gamma-D-glutamyl-meso-diaminopimelate ligase [EC:6.3.2.45]
K00824	Akenti_specific	0.463415	0.201681	0.000664992	dat; D-alanine transaminase [EC:2.6.1.21]
K02495	Akenti_specific	0.463415	0.201681	0.000664992	hemN, hemZ; oxygen-independent coproporphyrinogen III oxidase [EC:1.3.98.3]
K03306	Akenti_specific	0.463415	0.201681	0.000664992	TC.PIT; inorganic phosphate transporter, PiT family
K06200	Akenti_specific	0.329268	0.10084	0.0006648	cstA; carbon starvation protein
K02355	Akenti_specific	0.963415	0.764706	0.000655534	fusA, GFM, EFG; elongation factor G
K16149	Seawater_specific	0.0365854	0.235294	0.000655534	K16149; 1,4-alpha-glucan branching enzyme [EC:2.4.1.18]
K05577	Seawater_specific	0.0365854	0.235294	0.000655534	ndhF; NAD(P)H-quinone oxidoreductase subunit 5 [EC:7.1.1.2]
K08999	Seawater_specific	0.304878	0.588235	0.000646891	K08999; uncharacterized protein
K00970	Akenti_specific	0.731707	0.453782	0.000631172	pcnB; poly(A) polymerase [EC:2.7.7.19]
K04562	Akenti_specific	0.353659	0.117647	0.000625572	flhG, fleN; flagellar biosynthesis protein FlhG
K01496	Akenti_specific	0.609756	0.327731	0.000625572	hisI; phosphoribosyl-AMP cyclohydrolase [EC:3.5.4.19]
K06966	Seawater_specific	0.646341	0.882353	0.000625572	ppnN; pyrimidine/purine-5'-nucleotide nucleosidase [EC:3.2.2.10 3.2.2.-]
K06016	Seawater_specific	0.195122	0.462185	0.000624816	pydC; beta-ureidopropionase / N-carbamoyl-L-amino-acid hydrolase [EC:3.5.1.6 3.5.1.87]
K09158	Akenti_specific	0.426829	0.168067	0.000615196	K09158; uncharacterized protein
K09820	Akenti_specific	0.121951	0	0.000613733	ABC.MN.A; manganese/iron transport system ATP-binding protein
K03807	Akenti_specific	0.170732	0.0168067	0.000613733	ampE; AmpE protein
K01478	Akenti_specific	0.121951	0	0.000613733	arcA; arginine deiminase [EC:3.5.3.6]
K16783	Akenti_specific	0.121951	0	0.000613733	bioN; biotin transport system permease protein
K07464	Akenti_specific	0.121951	0	0.000613733	cas4; CRISPR-associated exonuclease Cas4 [EC:3.1.12.1]
K00198	Akenti_specific	0.121951	0	0.000613733	cooS, acsA; anaerobic carbon-monoxide dehydrogenase catalytic subunit [EC:1.2.7.4]
K05805	Akenti_specific	0.121951	0	0.000613733	creA; CreA protein
K07389	Akenti_specific	0.121951	0	0.000613733	cyaC, hlyC, rtxC; cytolysin-activating lysine-acyltransferase [EC:2.3.1.-]
K00573	Akenti_specific	0.719512	0.436975	0.000613733	E2.1.1.77, pcm; protein-L-isoaspartate(D-aspartate) O-methyltransferase [EC:2.1.1.77]
K01150	Akenti_specific	0.121951	0	0.000613733	endA; deoxyribonuclease I [EC:3.1.21.1]
K17321	Akenti_specific	0.170732	0.0168067	0.000613733	glpV; glycerol transport system substrate-binding protein
K03674	Akenti_specific	0.121951	0	0.000613733	grxA; glutaredoxin 1
K05596	Akenti_specific	0.121951	0	0.000613733	iciA; LysR family transcriptional regulator, chromosome initiation inhibitor
K11258	Akenti_specific	0.121951	0	0.000613733	ilvM; acetolactate synthase II small subunit [EC:2.2.1.6]
K11892	Akenti_specific	0.121951	0	0.000613733	impK, ompA, vasF, dotU; type VI secretion system protein ImpK
K06906	Akenti_specific	0.121951	0	0.000613733	K06906; uncharacterized protein
K07074	Akenti_specific	0.121951	0	0.000613733	K07074; uncharacterized protein
K07216	Akenti_specific	0.195122	0.0252101	0.000613733	K07216; hemerythrin
K07485	Akenti_specific	0.121951	0	0.000613733	K07485; transposase
K07496	Akenti_specific	0.121951	0	0.000613733	K07496; putative transposase
K09116	Akenti_specific	0.121951	0	0.000613733	K09116; uncharacterized protein
K09749	Akenti_specific	0.121951	0	0.000613733	K09749; uncharacterized protein
K01815	Akenti_specific	0.121951	0	0.000613733	kduI; 4-deoxy-L-threo-5-hexosulose-uronate ketol-isomerase [EC:5.3.1.17]
K07122	Akenti_specific	0.121951	0	0.000613733	mlaB; phospholipid transport system transporter-binding protein
K08306	Akenti_specific	0.121951	0	0.000613733	mltC; membrane-bound lytic murein transglycosylase C [EC:4.2.2.-]
K07448	Akenti_specific	0.121951	0	0.000613733	mrr; restriction system protein
K02594	Akenti_specific	0.121951	0	0.000613733	nifV; homocitrate synthase NifV [EC:2.3.3.14]
K03385	Akenti_specific	0.121951	0	0.000613733	nrfA; nitrite reductase (cytochrome c-552) [EC:1.7.2.2]
K08312	Akenti_specific	0.170732	0.0168067	0.000613733	nudE; ADP-ribose diphosphatase [EC:3.6.1.-]
K17248	Akenti_specific	0.121951	0	0.000613733	pglJ; N-acetylgalactosamine-N,N'-diacetylbacillosaminyl-diphospho-undecaprenol 4-alpha-N-acetylgalactosaminyltransferase [EC:2.4.1.291]
K07455	Akenti_specific	0.121951	0	0.000613733	recT; recombination protein RecT
K06377	Akenti_specific	0.121951	0	0.000613733	spo0M; sporulation-control protein
K01667	Akenti_specific	0.121951	0	0.000613733	tnaA; tryptophanase [EC:4.1.99.1]
K03721	Akenti_specific	0.121951	0	0.000613733	tyrR; transcriptional regulator of aroF, aroG, tyrA and aromatic amino acid transport
K03188	Seawater_specific	0.121951	0.369748	0.000613733	ureF; urease accessory protein
K03205	Akenti_specific	0.121951	0	0.000613733	virD4, lvhD4; type IV secretion system protein VirD4
K13004	Akenti_specific	0.121951	0	0.000613733	wbtD; galacturonosyltransferase [EC:2.4.1.-]
K01146	Akenti_specific	0.121951	0	0.000613733	xni; protein Xni
K07084	Akenti_specific	0.121951	0	0.000613733	yuiF; putative amino acid transporter
K20454	Seawater_specific	0.0609756	0.277311	0.000610434	dml; 2,3-dimethylmalate lyase [EC:4.1.3.32]
K07015	Seawater_specific	0.0243902	0.210084	0.000606605	K07015; uncharacterized protein
K09775	Seawater_specific	0.0243902	0.210084	0.000606605	K09775; uncharacterized protein
K07670	Seawater_specific	0.0243902	0.210084	0.000606605	mtrA; two-component system, OmpR family, response regulator MtrA
K03218	Akenti_specific	0.97561	0.789916	0.000606605	rlmB; 23S rRNA (guanosine2251-2'-O)-methyltransferase [EC:2.1.1.185]
K03169	Akenti_specific	0.378049	0.134454	0.000597055	topB; DNA topoisomerase III [EC:5.99.1.2]
K07287	Akenti_specific	0.231707	0.0420168	0.000587794	bamC; outer membrane protein assembly factor BamC
K02496	Akenti_specific	0.231707	0.0420168	0.000587794	hemX; uroporphyrin-III C-methyltransferase [EC:2.1.1.107]
K01854	Akenti_specific	0.243902	0.0504202	0.000575459	glf; UDP-galactopyranose mutase [EC:5.4.99.9]
K06907	Akenti_specific	0.243902	0.0504202	0.000575459	K06907; uncharacterized protein
K03576	Akenti_specific	0.243902	0.0504202	0.000575459	metR; LysR family transcriptional regulator, regulator for metE and metH
K03650	Akenti_specific	0.853659	0.596639	0.000575459	mnmE, trmE, MSS1; tRNA modification GTPase [EC:3.6.-.-]
K07696	Akenti_specific	0.243902	0.0504202	0.000575459	nreC; two-component system, NarL family, response regulator NreC
K07277	Akenti_specific	0.853659	0.596639	0.000575459	SAM50, TOB55, bamA; outer membrane protein insertion porin family
K00925	Akenti_specific	0.414634	0.159664	0.000573434	ackA; acetate kinase [EC:2.7.2.1]
K04568	Akenti_specific	0.341463	0.109244	0.000569735	epmA, poxA; elongation factor P--(R)-beta-lysine ligase [EC:6.3.1.-]
K02258	Akenti_specific	0.463415	0.193277	0.000567058	COX11, ctaG; cytochrome c oxidase assembly protein subunit 11
K09937	Akenti_specific	0.317073	0.092437	0.000560153	K09937; uncharacterized protein
K15582	Akenti_specific	0.317073	0.092437	0.000560153	oppC; oligopeptide transport system permease protein
K05527	Akenti_specific	0.5	0.226891	0.000546672	bolA; BolA family transcriptional regulator, general stress-responsive regulator
K02075	Seawater_specific	0.109756	0.352941	0.000520003	ABC.ZM.P; zinc/manganese transport system permease protein
K00283	Akenti_specific	0.292683	0.0756303	0.000512765	gcvPB; glycine dehydrogenase subunit 2 [EC:1.4.4.2]
K02406	Akenti_specific	0.45122	0.184874	0.000504204	fliC; flagellin
K09117	Akenti_specific	0.780488	0.504202	0.00050185	K09117; uncharacterized protein
K02527	Akenti_specific	0.780488	0.504202	0.00050185	kdtA, waaA; 3-deoxy-D-manno-octulosonic-acid transferase [EC:2.4.99.12 2.4.99.13 2.4.99.14 2.4.99.15]
K13895	Akenti_specific	0.439024	0.176471	0.000470328	yejE; microcin C transport system permease protein
K11381	Seawater_specific	0.0853659	0.319328	0.000466179	bkdA; 2-oxoisovalerate dehydrogenase E1 component [EC:1.2.4.4]
K11418	Seawater_specific	0.170732	0.445378	0.000462272	HDAC11; histone deacetylase 11 [EC:3.5.1.98]
K01904	Seawater_specific	0.0121951	0.184874	0.000460661	4CL; 4-coumarate--CoA ligase [EC:6.2.1.12]
K05573	Seawater_specific	0.0121951	0.184874	0.000460661	ndhB; NAD(P)H-quinone oxidoreductase subunit 2 [EC:7.1.1.2]
K10256	Seawater_specific	0	0.151261	0.000443486	FAD2; omega-6 fatty acid desaturase / acyl-lipid omega-6 desaturase (Delta-12 desaturase) [EC:1.14.19.6 1.14.19.22]
K14728	Seawater_specific	0	0.151261	0.000443486	K14728; phthiodiolone/phenolphthiodiolone dimycocerosates ketoreductase [EC:1.2.-.-]
K11601	Seawater_specific	0	0.151261	0.000443486	mntC; manganese transport system substrate-binding protein
K05581	Seawater_specific	0	0.151261	0.000443486	ndhJ; NAD(P)H-quinone oxidoreductase subunit J [EC:7.1.1.2]
K05369	Seawater_specific	0	0.151261	0.000443486	pebA; 15,16-dihydrobiliverdin:ferredoxin oxidoreductase [EC:1.3.7.2]
K13421	Seawater_specific	0	0.151261	0.000443486	UMPS; uridine monophosphate synthetase [EC:2.4.2.10 4.1.1.23]
K09908	Akenti_specific	0.268293	0.0588235	0.000426909	K09908; uncharacterized protein
K07171	Akenti_specific	0.268293	0.0588235	0.000426909	mazF, ndoA, chpA; mRNA interferase MazF [EC:3.1.-.-]
K06879	Akenti_specific	0.268293	0.0588235	0.000426909	queF; 7-cyano-7-deazaguanine reductase [EC:1.7.1.13]
K01556	Seawater_specific	0.207317	0.487395	0.000417265	KYNU, kynU; kynureninase [EC:3.7.1.3]
K00525	Akenti_specific	0.95122	0.739496	0.000404738	E1.17.4.1A, nrdA, nrdE; ribonucleoside-diphosphate reductase alpha chain [EC:1.17.4.1]
K01012	Akenti_specific	0.695122	0.403361	0.000404447	bioB; biotin synthase [EC:2.8.1.6]
K00242	Akenti_specific	0.536585	0.252101	0.000399746	sdhD, frdD; succinate dehydrogenase / fumarate reductase, membrane anchor subunit
K01439	Akenti_specific	0.646341	0.352941	0.000395813	dapE; succinyl-diaminopimelate desuccinylase [EC:3.5.1.18]
K11688	Akenti_specific	0.317073	0.0840336	0.000395813	dctP; C4-dicarboxylate-binding protein DctP
K09807	Akenti_specific	0.317073	0.0840336	0.000395813	K09807; uncharacterized protein
K02536	Akenti_specific	0.841463	0.571429	0.000395813	lpxD; UDP-3-O-[3-hydroxymyristoyl] glucosamine N-acyltransferase [EC:2.3.1.191]
K05939	Akenti_specific	0.280488	0.0672269	0.00039555	aas; acyl-[acyl-carrier-protein]-phospholipid O-acyltransferase / long-chain-fatty-acid--[acyl-carrier-protein] ligase [EC:2.3.1.40 6.2.1.20]
K03774	Akenti_specific	0.280488	0.0672269	0.00039555	slpA; FKBP-type peptidyl-prolyl cis-trans isomerase SlpA [EC:5.2.1.8]
K09796	Akenti_specific	0.47561	0.201681	0.000393586	pccA; periplasmic copper chaperone A
K00265	Akenti_specific	0.658537	0.361345	0.000386823	gltB; glutamate synthase (NADPH) large chain [EC:1.4.1.13]
K00567	Akenti_specific	0.719512	0.428571	0.000386823	ogt, MGMT; methylated-DNA-[protein]-cysteine S-methyltransferase [EC:2.1.1.63]
K02621	Akenti_specific	0.719512	0.428571	0.000386823	parC; topoisomerase IV subunit A [EC:5.99.1.-]
K02622	Akenti_specific	0.719512	0.428571	0.000386823	parE; topoisomerase IV subunit B [EC:5.99.1.-]
K03217	Akenti_specific	0.963415	0.756303	0.000386823	yidC, spoIIIJ, OXA1, ccfA; YidC/Oxa1 family membrane protein insertase
K01810	Akenti_specific	0.878049	0.621849	0.000377182	GPI, pgi; glucose-6-phosphate isomerase [EC:5.3.1.9]
K00874	Akenti_specific	0.439024	0.168067	0.000371927	kdgK; 2-dehydro-3-deoxygluconokinase [EC:2.7.1.45]
K01139	Akenti_specific	0.439024	0.168067	0.000371927	spoT; GTP diphosphokinase / guanosine-3',5'-bis(diphosphate) 3'-diphosphatase [EC:2.7.6.5 3.1.7.2]
K14261	Akenti_specific	0.365854	0.117647	0.000363442	alaC; alanine-synthesizing transaminase [EC:2.6.1.-]
K09013	Seawater_specific	0.634146	0.882353	0.000363442	sufC; Fe-S cluster assembly ATP-binding protein
K02063	Seawater_specific	0.0609756	0.285714	0.000363442	thiP; thiamine transport system permease protein
K00138	Akenti_specific	0.219512	0.0336134	0.000346442	aldB; aldehyde dehydrogenase [EC:1.2.1.-]
K02170	Akenti_specific	0.219512	0.0336134	0.000346442	bioH; pimeloyl-[acyl-carrier protein] methyl ester esterase [EC:3.1.1.85]
K15599	Akenti_specific	0.219512	0.0336134	0.000346442	thiX; putative hydroxymethylpyrimidine transport system permease protein
K06208	Seawater_specific	0.0243902	0.218487	0.00034499	aroH; chorismate mutase [EC:5.4.99.5]
K17245	Seawater_specific	0.0243902	0.218487	0.00034499	chiF; putative chitobiose transport system permease protein
K17246	Seawater_specific	0.0243902	0.218487	0.00034499	chiG; putative chitobiose transport system permease protein
K11779	Seawater_specific	0.0243902	0.218487	0.00034499	fbiC; FO synthase [EC:2.5.1.147 4.3.1.32]
K05578	Seawater_specific	0.0243902	0.218487	0.00034499	ndhG; NAD(P)H-quinone oxidoreductase subunit 6 [EC:7.1.1.2]
K13779	Akenti_specific	0.158537	0.00840336	0.000335417	atuE; isohexenylglutaconyl-CoA hydratase [EC:4.2.1.57]
K11443	Akenti_specific	0.158537	0.00840336	0.000335417	divK; two-component system, cell cycle response regulator DivK
K10819	Akenti_specific	0.158537	0.00840336	0.000335417	E2.7.13.3; histidine kinase [EC:2.7.13.3]
K07337	Akenti_specific	0.158537	0.00840336	0.000335417	K07337; penicillin-binding protein activator
K09977	Akenti_specific	0.158537	0.00840336	0.000335417	K09977; uncharacterized protein
K05020	Akenti_specific	0.158537	0.00840336	0.000335417	opuD, betL; glycine betaine transporter
K02282	Akenti_specific	0.207317	0.0252101	0.000317006	cpaE, tadZ; pilus assembly protein CpaE
K20975	Akenti_specific	0.207317	0.0252101	0.000317006	K20975; two-component system, sensor histidine kinase [EC:2.7.13.3]
K01486	Akenti_specific	0.243902	0.0420168	0.000307142	ade; adenine deaminase [EC:3.5.4.2]
K02494	Akenti_specific	0.243902	0.0420168	0.000307142	lolB; outer membrane lipoprotein LolB
K03578	Akenti_specific	0.414634	0.151261	0.000291272	hrpA; ATP-dependent helicase HrpA [EC:3.6.4.13]
K00347	Akenti_specific	0.585366	0.285714	0.000290376	nqrB; Na+-transporting NADH:ubiquinone oxidoreductase subunit B [EC:7.2.1.1]
K01572	Akenti_specific	0.256098	0.0504202	0.000290376	oadB; oxaloacetate decarboxylase, beta subunit [EC:4.1.1.112]
K05785	Akenti_specific	0.256098	0.0504202	0.000290376	rfaH; transcriptional antiterminator RfaH
K01919	Akenti_specific	0.560976	0.268908	0.000284469	gshA; glutamate--cysteine ligase [EC:6.3.2.2]
K00349	Akenti_specific	0.573171	0.277311	0.000281433	nqrD; Na+-transporting NADH:ubiquinone oxidoreductase subunit D [EC:7.2.1.1]
K00479	Seawater_specific	0.109756	0.369748	0.000281256	gbcA; glycine betaine catabolism A
K04763	Akenti_specific	0.890244	0.630252	0.000281256	xerD; integrase/recombinase XerD
K13953	Akenti_specific	0.304878	0.0756303	0.000273963	adhP; alcohol dehydrogenase, propanol-preferring [EC:1.1.1.1]
K10440	Akenti_specific	0.304878	0.0756303	0.000273963	rbsC; ribose transport system permease protein
K07462	Akenti_specific	0.865854	0.596639	0.000270995	recJ; single-stranded-DNA-specific exonuclease [EC:3.1.-.-]
K03536	Akenti_specific	0.865854	0.596639	0.000270995	rnpA; ribonuclease P protein component [EC:3.1.26.5]
K00394	Akenti_specific	0.134146	0	0.000270127	aprA; adenylylsulfate reductase, subunit A [EC:1.8.99.2]
K00395	Akenti_specific	0.134146	0	0.000270127	aprB; adenylylsulfate reductase, subunit B [EC:1.8.99.2]
K13776	Akenti_specific	0.134146	0	0.000270127	atuH; citronellyl-CoA synthetase [EC:6.2.1.-]
K16784	Akenti_specific	0.134146	0	0.000270127	bioM; biotin transport system ATP-binding protein [EC:3.6.3.-]
K03409	Akenti_specific	0.134146	0	0.000270127	cheX; chemotaxis protein CheX
K07321	Akenti_specific	0.134146	0	0.000270127	cooC; CO dehydrogenase maturation factor
K07644	Akenti_specific	0.134146	0	0.000270127	cusS, copS, silS; two-component system, OmpR family, heavy metal sensor histidine kinase CusS [EC:2.7.13.3]
K05919	Akenti_specific	0.134146	0	0.000270127	dfx; superoxide reductase [EC:1.15.1.2]
K02463	Akenti_specific	0.134146	0	0.000270127	gspN; general secretion pathway protein N
K11903	Akenti_specific	0.134146	0	0.000270127	hcp; type VI secretion system secreted protein Hcp
K11893	Akenti_specific	0.134146	0	0.000270127	impJ, vasE; type VI secretion system protein ImpJ
K06905	Akenti_specific	0.134146	0	0.000270127	K06905; uncharacterized protein
K06908	Akenti_specific	0.134146	0	0.000270127	K06908; uncharacterized protein
K06921	Akenti_specific	0.134146	0	0.000270127	K06921; uncharacterized protein
K07338	Akenti_specific	0.134146	0	0.000270127	K07338; uncharacterized protein
K13819	Akenti_specific	0.134146	0	0.000270127	K13819; NifU-like protein
K07173	Akenti_specific	0.134146	0	0.000270127	luxS; S-ribosylhomocysteine lyase [EC:4.4.1.21]
K03923	Akenti_specific	0.134146	0	0.000270127	mdaB; modulator of drug activity B
K02567	Akenti_specific	0.134146	0	0.000270127	napA; periplasmic nitrate reductase NapA [EC:1.7.99.-]
K07183	Akenti_specific	0.134146	0	0.000270127	nasT; two-component system, response regulator / RNA-binding antiterminator
K17838	Akenti_specific	0.134146	0	0.000270127	oxa; beta-lactamase class D [EC:3.5.2.6]
K07645	Akenti_specific	0.134146	0	0.000270127	qseC; two-component system, OmpR family, sensor histidine kinase QseC [EC:2.7.13.3]
K03837	Akenti_specific	0.134146	0	0.000270127	sdaC; serine transporter
K03424	Akenti_specific	0.987805	0.806723	0.000270127	tatD; TatD DNase family protein [EC:3.1.21.-]
K09181	Akenti_specific	0.134146	0	0.000270127	yfiQ; acetyltransferase
K03219	Akenti_specific	0.134146	0	0.000270127	yscC, sctC, ssaC; type III secretion protein C
K00514	Seawater_specific	0.0121951	0.193277	0.000270127	ZDS, crtQ; zeta-carotene desaturase [EC:1.3.5.6]
K02284	Seawater_specific	0	0.159664	0.000254919	cpcA; phycocyanin alpha chain
K13071	Seawater_specific	0	0.159664	0.000254919	PAO, ACD1; pheophorbide a oxygenase [EC:1.14.15.17]
K04035	Seawater_specific	0.0487805	0.268908	0.000252263	E1.14.13.81, acsF, chlE; magnesium-protoporphyrin IX monomethyl ester (oxidative) cyclase [EC:1.14.13.81]
K00990	Akenti_specific	0.670732	0.369748	0.000252095	glnD; [protein-PII] uridylyltransferase [EC:2.7.7.59]
K12297	Akenti_specific	0.280488	0.0588235	0.000232268	rlmL, rlmK; 23S rRNA (guanine2445-N2)-methyltransferase / 23S rRNA (guanine2069-N7)-methyltransferase [EC:2.1.1.173 2.1.1.264]
K00647	Akenti_specific	0.536585	0.243697	0.000230022	fabB; 3-oxoacyl-[acyl-carrier-protein] synthase I [EC:2.3.1.41]
K03771	Akenti_specific	0.707317	0.403361	0.000226836	surA; peptidyl-prolyl cis-trans isomerase SurA [EC:5.2.1.8]
K00528	Akenti_specific	0.487805	0.201681	0.000225233	fpr; ferredoxin/flavodoxin---NADP+ reductase [EC:1.18.1.2 1.19.1.1]
K00566	Akenti_specific	0.963415	0.747899	0.000224486	mnmA, trmU; tRNA-uridine 2-sulfurtransferase [EC:2.8.1.13]
K03386	Akenti_specific	0.902439	0.647059	0.000224425	PRDX2_4, ahpC; peroxiredoxin (alkyl hydroperoxide reductase subunit C) [EC:1.11.1.15]
K02064	Seawater_specific	0.0609756	0.294118	0.000220615	thiB, tbpA; thiamine transport system substrate-binding protein
K00266	Akenti_specific	0.743902	0.445378	0.000220056	gltD; glutamate synthase (NADPH) small chain [EC:1.4.1.13]
K07091	Akenti_specific	0.743902	0.445378	0.000220056	lptF; lipopolysaccharide export system permease protein
K03724	Seawater_specific	0.268293	0.571429	0.000212655	lhr; ATP-dependent helicase Lhr and Lhr-like helicase [EC:3.6.4.-]
K02457	Akenti_specific	0.292683	0.0672269	0.000207236	gspH; general secretion pathway protein H
K09920	Akenti_specific	0.292683	0.0672269	0.000207236	K09920; uncharacterized protein
K15984	Akenti_specific	0.292683	0.0672269	0.000207236	rsmJ; 16S rRNA (guanine1516-N2)-methyltransferase [EC:2.1.1.242]
K01641	Seawater_specific	0.0243902	0.226891	0.000200714	E2.3.3.10; hydroxymethylglutaryl-CoA synthase [EC:2.3.3.10]
K03070	Akenti_specific	0.97561	0.773109	0.000200714	secA; preprotein translocase subunit SecA
K03090	Seawater_specific	0.0243902	0.226891	0.000200714	sigB; RNA polymerase sigma-B factor
K05356	Seawater_specific	0.0243902	0.226891	0.000200714	SPS, sds; all-trans-nonaprenyl-diphosphate synthase [EC:2.5.1.84 2.5.1.85]
K09012	Seawater_specific	0.0243902	0.226891	0.000200714	sufR; DeoR family transcriptional regulator, suf operon transcriptional repressor
K04088	Akenti_specific	0.597561	0.294118	0.00019261	hflK; membrane protease subunit HflK [EC:3.4.-.-]
K01894	Akenti_specific	0.52439	0.226891	0.000174907	gluQ; glutamyl-Q tRNA(Asp) synthetase [EC:6.1.1.-]
K05591	Akenti_specific	0.231707	0.0336134	0.000169473	dbpA; ATP-independent RNA helicase DbpA [EC:3.6.4.13]
K02450	Akenti_specific	0.231707	0.0336134	0.000169473	gspA; general secretion pathway protein A
K04044	Akenti_specific	0.231707	0.0336134	0.000169473	hscA; molecular chaperone HscA
K02823	Akenti_specific	0.231707	0.0336134	0.000169473	pyrDII; dihydroorotate dehydrogenase electron transfer subunit
K03812	Akenti_specific	0.231707	0.0336134	0.000169473	rmf; ribosome modulation factor
K03313	Akenti_specific	0.365854	0.109244	0.000165101	nhaA; Na+:H+ antiporter, NhaA family
K00128	Seawater_specific	0.52439	0.815126	0.000164817	ALDH; aldehyde dehydrogenase (NAD+) [EC:1.2.1.3]
K06991	Seawater_specific	0.134146	0.411765	0.00016414	K06991; uncharacterized protein
K16872	Akenti_specific	0.256098	0.0420168	0.000162344	E2.3.1.207; beta-ketodecanoyl-[acyl-carrier-protein] synthase [EC:2.3.1.207]
K05825	Akenti_specific	0.341463	0.092437	0.00016192	LYSN; 2-aminoadipate transaminase [EC:2.6.1.-]
K15580	Akenti_specific	0.341463	0.092437	0.00016192	oppA, mppA; oligopeptide transport system substrate-binding protein
K15581	Akenti_specific	0.341463	0.092437	0.00016192	oppB; oligopeptide transport system permease protein
K21019	Akenti_specific	0.219512	0.0252101	0.00016192	sadC; diguanylate cyclase [EC:2.7.7.65]
K02416	Akenti_specific	0.426829	0.151261	0.00016179	fliM; flagellar motor switch protein FliM
K06189	Akenti_specific	0.585366	0.277311	0.000161735	corC; magnesium and cobalt transporter
K00208	Seawater_specific	0.609756	0.87395	0.000161735	fabI; enoyl-[acyl-carrier protein] reductase I [EC:1.3.1.9 1.3.1.10]
K02020	Akenti_specific	0.585366	0.277311	0.000161735	modA; molybdate transport system substrate-binding protein
K00351	Akenti_specific	0.585366	0.277311	0.000161735	nqrF; Na+-transporting NADH:ubiquinone oxidoreductase subunit F [EC:7.2.1.1]
K00005	Seawater_specific	0.0121951	0.201681	0.000152675	gldA; glycerol dehydrogenase [EC:1.1.1.6]
K00367	Seawater_specific	0.0121951	0.201681	0.000152675	narB; ferredoxin-nitrate reductase [EC:1.7.7.2]
K02293	Seawater_specific	0.0121951	0.201681	0.000152675	PDS, crtP; 15-cis-phytoene desaturase [EC:1.3.5.5]
K18678	Seawater_specific	0.0121951	0.201681	0.000152675	VTE5; phytol kinase [EC:2.7.1.182]
K11901	Akenti_specific	0.170732	0.00840336	0.000150249	impB; type VI secretion system protein ImpB
K06378	Akenti_specific	0.170732	0.00840336	0.000150249	spoIIAA; stage II sporulation protein AA (anti-sigma F factor antagonist)
K03557	Akenti_specific	0.317073	0.0756303	0.000149257	fis; Fis family transcriptional regulator, factor for inversion stimulation protein
K02441	Akenti_specific	0.317073	0.0756303	0.000149257	glpG; GlpG protein
K07727	Akenti_specific	0.317073	0.0756303	0.000149257	K07727; putative transcriptional regulator
K06919	Akenti_specific	0.268293	0.0504202	0.000149212	K06919; putative DNA primase/helicase
K03808	Akenti_specific	0.268293	0.0504202	0.000149212	pqiA; paraquat-inducible protein A
K02844	Akenti_specific	0.268293	0.0504202	0.000149212	waaG, rfaG; UDP-glucose:(heptosyl)LPS alpha-1,3-glucosyltransferase [EC:2.4.1.-]
K19190	Seawater_specific	0	0.168067	0.000142694	nboR; nicotine blue oxidoreductase [EC:1.1.1.328]
K02689	Seawater_specific	0	0.168067	0.000142694	psaA; photosystem I P700 chlorophyll a apoprotein A1
K00850	Akenti_specific	0.45122	0.168067	0.000139393	pfkA, PFK; 6-phosphofructokinase 1 [EC:2.7.1.11]
K13893	Akenti_specific	0.45122	0.168067	0.000139393	yejA; microcin C transport system substrate-binding protein
K07662	Akenti_specific	0.195122	0.0168067	0.000136204	cpxR; two-component system, OmpR family, response regulator CpxR
K03749	Akenti_specific	0.195122	0.0168067	0.000136204	dedD; DedD protein
K03746	Akenti_specific	0.195122	0.0168067	0.000136204	hns; DNA-binding protein H-NS
K00563	Akenti_specific	0.195122	0.0168067	0.000136204	rlmA1; 23S rRNA (guanine745-N1)-methyltransferase [EC:2.1.1.187]
K06077	Akenti_specific	0.195122	0.0168067	0.000136204	slyB; outer membrane lipoprotein SlyB
K02520	Akenti_specific	0.902439	0.638655	0.000136148	infC, MTIF3; translation initiation factor IF-3
K03770	Akenti_specific	0.658537	0.344538	0.000130853	ppiD; peptidyl-prolyl cis-trans isomerase D [EC:5.2.1.8]
K00362	Akenti_specific	0.329268	0.0840336	0.000130235	nirB; nitrite reductase (NADH) large subunit [EC:1.7.1.15]
K15396	Akenti_specific	0.329268	0.0840336	0.000130235	trmJ; tRNA (cytidine32/uridine32-2'-O)-methyltransferase [EC:2.1.1.200]
K07340	Akenti_specific	0.329268	0.0840336	0.000130235	ybbJ; inner membrane protein
K07058	Akenti_specific	0.621951	0.310924	0.000128413	K07058; membrane protein
K12542	Akenti_specific	0.292683	0.0588235	0.000123901	lapC; membrane fusion protein, adhesin transport system
K02517	Akenti_specific	0.719512	0.403361	0.000123216	lpxL, htrB; Kdo2-lipid IVA lauroyltransferase [EC:2.3.1.241]
K04761	Akenti_specific	0.634146	0.319328	0.000120664	oxyR; LysR family transcriptional regulator, hydrogen peroxide-inducible genes activator
K01886	Akenti_specific	0.646341	0.327731	0.000118828	QARS, glnS; glutaminyl-tRNA synthetase [EC:6.1.1.18]
K08218	Akenti_specific	0.487805	0.193277	0.000118615	ampG; MFS transporter, PAT family, beta-lactamase induction signal transducer AmpG
K04072	Akenti_specific	0.146341	0	0.000116227	adhE; acetaldehyde dehydrogenase / alcohol dehydrogenase [EC:1.2.1.10 1.1.1.1]
K05807	Akenti_specific	0.743902	0.428571	0.000116227	bamD; outer membrane protein assembly factor BamD
K02190	Akenti_specific	0.146341	0	0.000116227	cbiK; sirohydrochlorin cobaltochelatase [EC:4.99.1.3]
K17733	Akenti_specific	0.146341	0	0.000116227	cwlK; peptidoglycan LD-endopeptidase CwlK [EC:3.4.-.-]
K15836	Akenti_specific	0.146341	0	0.000116227	fhlA; formate hydrogenlyase transcriptional activator
K07749	Seawater_specific	0.243902	0.554622	0.000116227	frc; formyl-CoA transferase [EC:2.8.3.16]
K20265	Akenti_specific	0.146341	0	0.000116227	gadC; glutamate:GABA antiporter
K00112	Akenti_specific	0.146341	0	0.000116227	glpB; glycerol-3-phosphate dehydrogenase subunit B [EC:1.1.5.3]
K06996	Akenti_specific	0.390244	0.117647	0.000116227	K06996; uncharacterized protein
K08988	Akenti_specific	0.146341	0	0.000116227	K08988; putative membrane protein
K02071	Akenti_specific	0.146341	0	0.000116227	metN; D-methionine transport system ATP-binding protein
K02073	Akenti_specific	0.146341	0	0.000116227	metQ; D-methionine transport system substrate-binding protein
K18301	Akenti_specific	0.146341	0	0.000116227	mexL; TetR/AcrR family transcriptional regulator, mexJK operon transcriptional repressor
K07132	Akenti_specific	0.146341	0	0.000116227	MuB; ATP-dependent target DNA activator [EC:3.6.1.3]
K02585	Akenti_specific	0.146341	0	0.000116227	nifB; nitrogen fixation protein NifB
K02588	Akenti_specific	0.146341	0	0.000116227	nifH; nitrogenase iron protein NifH
K12264	Akenti_specific	0.146341	0	0.000116227	norV; anaerobic nitric oxide reductase flavorubredoxin
K06402	Seawater_specific	0.0243902	0.235294	0.000116227	spoIVFB; stage IV sporulation protein FB [EC:3.4.24.-]
K05590	Akenti_specific	0.146341	0	0.000116227	srmB; ATP-dependent RNA helicase SrmB [EC:3.6.4.13]
K08978	Akenti_specific	0.146341	0	0.000116227	TC.BAT1; bacterial/archaeal transporter family protein
K03328	Akenti_specific	0.146341	0	0.000116227	TC.PST; polysaccharide transporter, PST family
K03834	Akenti_specific	0.146341	0	0.000116227	tyrP; tyrosine-specific transport protein
K03222	Akenti_specific	0.146341	0	0.000116227	yscJ, sctJ, hrcJ, ssaJ; type III secretion protein J
K03223	Akenti_specific	0.146341	0	0.000116227	yscL, sctL; type III secretion protein L
K03224	Akenti_specific	0.146341	0	0.000116227	yscN, sctN, hrcN, ssaN; ATP synthase in type III secretion protein N [EC:7.1.2.2]
K03226	Akenti_specific	0.146341	0	0.000116227	yscR, sctR, hrcR, ssaR; type III secretion protein R
K03227	Akenti_specific	0.146341	0	0.000116227	yscS, sctS, hrcS, ssaS; type III secretion protein S
K03228	Akenti_specific	0.146341	0	0.000116227	yscT, sctT, hrcT, ssaT; type III secretion protein T
K03229	Akenti_specific	0.146341	0	0.000116227	yscU, sctU, hrcU, ssaU; type III secretion protein U
K03230	Akenti_specific	0.146341	0	0.000116227	yscV, sctV, hrcV, ssaV, invA; type III secretion protein V
K03309	Akenti_specific	0.621951	0.302521	0.000110477	TC.DAACS; dicarboxylate/amino acid:cation (Na+ or H+) symporter, DAACS family
K04087	Akenti_specific	0.609756	0.294118	0.000109669	hflC; membrane protease subunit HflC [EC:3.4.-.-]
K07153	Akenti_specific	0.304878	0.0672269	0.000109669	hflD; high frequency lysogenization protein
K05501	Akenti_specific	0.304878	0.0672269	0.000109669	slmA, ttk; TetR/AcrR family transcriptional regulator
K11744	Akenti_specific	0.304878	0.0672269	0.000109669	tqsA; AI-2 transport protein TqsA
K18800	Akenti_specific	0.304878	0.0672269	0.000109669	ubiI; 2-polyprenylphenol 6-hydroxylase [EC:1.14.13.240]
K06203	Akenti_specific	0.45122	0.159664	0.000106487	cysZ; CysZ protein
K02662	Akenti_specific	0.414634	0.134454	0.000105216	pilM; type IV pilus assembly protein PilM
K00499	Seawater_specific	0.109756	0.386555	0.000104351	CMO; choline monooxygenase [EC:1.14.15.7]
K03071	Akenti_specific	0.536585	0.226891	0.000102929	secB; preprotein translocase subunit SecB
K03210	Akenti_specific	0.829268	0.529412	0.00010177	yajC; preprotein translocase subunit YajC
K03119	Seawater_specific	0.0853659	0.352941	9.2798e-05	tauD; taurine dioxygenase [EC:1.14.11.17]
K00412	Akenti_specific	0.573171	0.260504	9.2343e-05	CYTB, petB; ubiquinol-cytochrome c reductase cytochrome b subunit
K00348	Akenti_specific	0.573171	0.260504	9.2343e-05	nqrC; Na+-transporting NADH:ubiquinone oxidoreductase subunit C [EC:7.2.1.1]
K07038	Akenti_specific	0.378049	0.109244	9.16197e-05	K07038; inner membrane protein
K03832	Akenti_specific	0.585366	0.268908	9.10026e-05	tonB; periplasmic protein TonB
K03563	Akenti_specific	0.439024	0.151261	9.08164e-05	csrA; carbon storage regulator
K09798	Akenti_specific	0.353659	0.092437	8.99997e-05	K09798; uncharacterized protein
K02635	Seawater_specific	0.0121951	0.218487	8.94517e-05	petB; cytochrome b6
K01591	Akenti_specific	0.987805	0.781513	8.94517e-05	pyrF; orotidine-5'-phosphate decarboxylase [EC:4.1.1.23]
K15226	Seawater_specific	0.0121951	0.218487	8.94517e-05	tyrAa; arogenate dehydrogenase (NADP+) [EC:1.3.1.78]
K05541	Akenti_specific	0.243902	0.0336134	8.59797e-05	dusC; tRNA-dihydrouridine synthase C [EC:1.-.-.-]
K02398	Akenti_specific	0.231707	0.0252101	8.59797e-05	flgM; negative regulator of flagellin synthesis FlgM
K06915	Akenti_specific	0.243902	0.0336134	8.59797e-05	K06915; uncharacterized protein
K09954	Akenti_specific	0.231707	0.0252101	8.59797e-05	K09954; uncharacterized protein
K15539	Akenti_specific	0.231707	0.0252101	8.59797e-05	rodZ; cytoskeleton protein RodZ
K05377	Seawater_specific	0	0.176471	8.39516e-05	cpeB, mpeB; phycoerythrin beta chain
K00870	Seawater_specific	0	0.176471	8.39516e-05	E2.7.1.37; protein kinase [EC:2.7.1.37]
K11603	Seawater_specific	0	0.176471	8.39516e-05	mntA; manganese transport system ATP-binding protein
K11602	Seawater_specific	0	0.176471	8.39516e-05	mntB; manganese transport system permease protein
K02700	Seawater_specific	0	0.176471	8.39516e-05	psaM; photosystem I subunit XII
K02717	Seawater_specific	0	0.176471	8.39516e-05	psbP; photosystem II oxygen-evolving enhancer protein 2
K15744	Seawater_specific	0	0.176471	8.39516e-05	Z-ISO; zeta-carotene isomerase [EC:5.2.1.12]
K00029	Akenti_specific	0.707317	0.386555	8.15411e-05	E1.1.1.40, maeB; malate dehydrogenase (oxaloacetate-decarboxylating)(NADP+) [EC:1.1.1.40]
K02014	Akenti_specific	0.658537	0.336134	7.77419e-05	TC.FEV.OM; iron complex outermembrane recepter protein
K10680	Akenti_specific	0.365854	0.10084	7.73206e-05	nemA; N-ethylmaleimide reductase [EC:1.-.-.-]
K01839	Akenti_specific	0.280488	0.0504202	7.72103e-05	deoB; phosphopentomutase [EC:5.4.2.7]
K01594	Seawater_specific	0.0365854	0.268908	7.70575e-05	CSAD; sulfinoalanine decarboxylase [EC:4.1.1.29]
K03810	Seawater_specific	0.0365854	0.268908	7.70575e-05	mviM; virulence factor
K04518	Seawater_specific	0.304878	0.630252	7.48738e-05	pheA2; prephenate dehydratase [EC:4.2.1.51]
K04764	Akenti_specific	0.54878	0.235294	7.13912e-05	ihfA, himA; integration host factor subunit alpha
K03809	Akenti_specific	0.341463	0.0840336	6.86214e-05	wrbA; NAD(P)H dehydrogenase (quinone) [EC:1.6.5.2]
K07798	Akenti_specific	0.182927	0.00840336	6.82473e-05	cusB, silB; membrane fusion protein, Cu(I)/Ag(I) efflux system
K04084	Akenti_specific	0.646341	0.319328	6.82473e-05	dsbD; thiol:disulfide interchange protein DsbD [EC:1.8.1.8]
K06603	Akenti_specific	0.182927	0.00840336	6.82473e-05	flaG; flagellar protein FlaG
K02521	Akenti_specific	0.304878	0.0588235	6.82473e-05	ilvY; LysR family transcriptional regulator, positive regulator for ilvC
K07451	Akenti_specific	0.182927	0.00840336	6.82473e-05	mcrA; 5-methylcytosine-specific restriction enzyme A [EC:3.1.21.-]
K00363	Akenti_specific	0.304878	0.0588235	6.82473e-05	nirD; nitrite reductase (NADH) small subunit [EC:1.7.1.15]
K01571	Akenti_specific	0.182927	0.00840336	6.82473e-05	oadA; oxaloacetate decarboxylase, alpha subunit [EC:4.1.1.112]
K12243	Akenti_specific	0.182927	0.00840336	6.82473e-05	pchR; AraC family transcriptional regulator, transcriptional activator of the genes for pyochelin and ferripyochelin receptors
K10441	Akenti_specific	0.304878	0.0588235	6.82473e-05	rbsA; ribose transport system ATP-binding protein [EC:3.6.3.17]
K03554	Akenti_specific	0.304878	0.0588235	6.82473e-05	rdgC; recombination associated protein RdgC
K00560	Akenti_specific	0.743902	0.420168	6.80674e-05	thyA, TYMS; thymidylate synthase [EC:2.1.1.45]
K02217	Akenti_specific	0.5	0.193277	6.69003e-05	ftnA, ftn; ferritin [EC:1.16.3.2]
K09933	Akenti_specific	0.207317	0.0168067	6.40263e-05	mtfA; MtfA peptidase
K03737	Akenti_specific	0.207317	0.0168067	6.40263e-05	por, nifJ; pyruvate-ferredoxin/flavodoxin oxidoreductase [EC:1.2.7.1 1.2.7.-]
K02472	Akenti_specific	0.207317	0.0168067	6.40263e-05	wecC; UDP-N-acetyl-D-mannosaminuronic acid dehydrogenase [EC:1.1.1.336]
K13643	Akenti_specific	0.621951	0.294118	5.98104e-05	iscR; Rrf2 family transcriptional regulator, iron-sulfur cluster assembly transcription factor
K07114	Akenti_specific	0.768293	0.445378	5.92627e-05	yfbK; Ca-activated chloride channel homolog
K04760	Akenti_specific	0.317073	0.0672269	5.52106e-05	greB; transcription elongation factor GreB
K03683	Akenti_specific	0.317073	0.0672269	5.52106e-05	rnt; ribonuclease T [EC:3.1.13.-]
K06178	Akenti_specific	0.914634	0.638655	5.41287e-05	rluB; 23S rRNA pseudouridine2605 synthase [EC:5.4.99.22]
K04754	Akenti_specific	0.536585	0.218487	5.21369e-05	mlaA, vacJ; phospholipid-binding lipoprotein MlaA
K14445	Akenti_specific	0.536585	0.218487	5.21369e-05	SLC13A2_3_5; solute carrier family 13 (sodium-dependent dicarboxylate transporter), member 2/3/5
K02667	Akenti_specific	0.268293	0.0420168	5.07589e-05	pilR, pehR; two-component system, NtrC family, response regulator PilR
K07053	Akenti_specific	0.52439	0.210084	5.06837e-05	E3.1.3.97; 3',5'-nucleoside bisphosphate phosphatase [EC:3.1.3.97]
K03776	Akenti_specific	0.158537	0	5.02845e-05	aer; aerotaxis receptor
K07733	Akenti_specific	0.158537	0	5.02845e-05	alpA; prophage regulatory protein
K09952	Akenti_specific	0.158537	0	5.02845e-05	csn1, cas9; CRISPR-associated endonuclease Csn1 [EC:3.1.-.-]
K02297	Akenti_specific	0.158537	0	5.02845e-05	cyoA; cytochrome o ubiquinol oxidase subunit II [EC:1.10.3.10]
K02300	Akenti_specific	0.158537	0	5.02845e-05	cyoD; cytochrome o ubiquinol oxidase subunit IV
K07307	Akenti_specific	0.158537	0	5.02845e-05	dmsB; anaerobic dimethyl sulfoxide reductase subunit B (DMSO reductase iron- sulfur subunit)
K04031	Akenti_specific	0.158537	0	5.02845e-05	eutS; ethanolamine utilization protein EutS
K05601	Akenti_specific	0.158537	0	5.02845e-05	hcp; hydroxylamine reductase [EC:1.7.99.1]
K03605	Akenti_specific	0.158537	0	5.02845e-05	hyaD, hybD; hydrogenase maturation protease [EC:3.4.23.-]
K19714	Akenti_specific	0.158537	0	5.02845e-05	kdnB; 3-deoxy-alpha-D-manno-octulosonate 8-oxidase [EC:1.1.3.48]
K00176	Akenti_specific	0.158537	0	5.02845e-05	korD, oorD; 2-oxoglutarate ferredoxin oxidoreductase subunit delta [EC:1.2.7.3]
K18302	Akenti_specific	0.158537	0	5.02845e-05	mexJ; membrane fusion protein, multidrug efflux system
K07274	Akenti_specific	0.158537	0	5.02845e-05	mipA, ompV; MipA family protein
K00372	Akenti_specific	0.158537	0	5.02845e-05	nasA; assimilatory nitrate reductase catalytic subunit [EC:1.7.99.-]
K15576	Akenti_specific	0.158537	0	5.02845e-05	nrtA, nasF, cynA; nitrate/nitrite transport system substrate-binding protein
K04063	Akenti_specific	0.158537	0	5.02845e-05	osmC; osmotically inducible protein OsmC
K11741	Akenti_specific	0.158537	0	5.02845e-05	sugE; quaternary ammonium compound-resistance protein SugE
K08169	Akenti_specific	0.158537	0	5.02845e-05	yebQ; MFS transporter, DHA2 family, multidrug resistance protein
K00767	Akenti_specific	0.792683	0.470588	4.99936e-05	nadC, QPRT; nicotinate-nucleotide pyrophosphorylase (carboxylating) [EC:2.4.2.19]
K00988	Seawater_specific	0	0.184874	4.89198e-05	APA1_2; sulfate adenylyltransferase (ADP) / ATP adenylyltransferase [EC:2.7.7.5 2.7.7.53]
K02092	Seawater_specific	0	0.184874	4.89198e-05	apcA; allophycocyanin alpha subunit
K02093	Seawater_specific	0	0.184874	4.89198e-05	apcB; allophycocyanin beta subunit
K02095	Seawater_specific	0	0.184874	4.89198e-05	apcD; allophycocyanin-B
K02096	Seawater_specific	0	0.184874	4.89198e-05	apcE; phycobilisome core-membrane linker protein
K03867	Seawater_specific	0.0121951	0.226891	4.89198e-05	BGLUT; UDP-glucose:tetrahydrobiopterin glucosyltransferase [EC:2.4.1.-]
K01582	Seawater_specific	0	0.184874	4.89198e-05	E4.1.1.18, ldcC, cadA; lysine decarboxylase [EC:4.1.1.18]
K17892	Seawater_specific	0.0121951	0.226891	4.89198e-05	FTRC; ferredoxin-thioredoxin reductase catalytic chain [EC:1.8.7.2]
K17108	Seawater_specific	0	0.184874	4.89198e-05	GBA2; non-lysosomal glucosylceramidase [EC:3.2.1.45]
K01193	Seawater_specific	0	0.184874	4.89198e-05	INV, sacA; beta-fructofuranosidase [EC:3.2.1.26]
K02693	Seawater_specific	0	0.184874	4.89198e-05	psaE; photosystem I subunit IV
K02710	Seawater_specific	0	0.184874	4.89198e-05	psbI; photosystem II PsbI protein
K02719	Seawater_specific	0	0.184874	4.89198e-05	psbU; photosystem II PsbU protein
K06119	Seawater_specific	0	0.184874	4.89198e-05	SQD2; sulfoquinovosyltransferase [EC:2.4.1.-]
K06959	Akenti_specific	0.414634	0.12605	4.89139e-05	tex; protein Tex
K02078	Akenti_specific	0.963415	0.722689	4.61447e-05	acpP; acyl carrier protein
K15512	Seawater_specific	0	0.193277	4.61447e-05	boxB; benzoyl-CoA 2,3-epoxidase subunit B [EC:1.14.13.208]
K02288	Seawater_specific	0	0.193277	4.61447e-05	cpcE; phycocyanobilin lyase subunit alpha [EC:4.4.1.32]
K02289	Seawater_specific	0	0.193277	4.61447e-05	cpcF; phycocyanobilin lyase subunit beta [EC:4.4.1.32]
K05376	Seawater_specific	0	0.193277	4.61447e-05	cpeA, mpeA; phycoerythrin alpha chain
K05384	Seawater_specific	0	0.193277	4.61447e-05	cpeU, mpeU; bilin biosynthesis protein
K05386	Seawater_specific	0	0.193277	4.61447e-05	cpeZ; bilin biosynthesis protein
K03101	Akenti_specific	0.95122	0.697479	4.61447e-05	lspA; signal peptidase II [EC:3.4.23.36]
K15973	Akenti_specific	0.341463	0.0756303	4.61447e-05	mhqR; MarR family transcriptional regulator, 2-MHQ and catechol-resistance regulon repressor
K05572	Seawater_specific	0	0.193277	4.61447e-05	ndhA; NAD(P)H-quinone oxidoreductase subunit 1 [EC:7.1.1.2]
K05580	Seawater_specific	0	0.193277	4.61447e-05	ndhI; NAD(P)H-quinone oxidoreductase subunit I [EC:7.1.1.2]
K13799	Seawater_specific	0	0.193277	4.61447e-05	panC-cmk; pantoate ligase / CMP/dCMP kinase [EC:6.3.2.1 2.7.4.25]
K05371	Seawater_specific	0	0.193277	4.61447e-05	pcyA; phycocyanobilin:ferredoxin oxidoreductase [EC:1.3.7.5]
K08902	Seawater_specific	0	0.193277	4.61447e-05	psb27; photosystem II Psb27 protein
K19032	Seawater_specific	0	0.193277	4.61447e-05	PSRP3; 30S ribosomal protein 3
K08484	Akenti_specific	0.439024	0.142857	4.61447e-05	PTS-EI.PTSP, ptsP; phosphotransferase system, enzyme I, PtsP [EC:2.7.3.9]
K10439	Akenti_specific	0.341463	0.0756303	4.61447e-05	rbsB; ribose transport system substrate-binding protein
K03600	Akenti_specific	0.341463	0.0756303	4.61447e-05	sspB; stringent starvation protein B
K09823	Akenti_specific	0.439024	0.142857	4.61447e-05	zur; Fur family transcriptional regulator, zinc uptake regulator
K01239	Seawater_specific	0.097561	0.386555	4.55624e-05	iunH; purine nucleosidase [EC:3.2.2.1]
K00963	Akenti_specific	0.695122	0.361345	4.49029e-05	UGP2, galU, galF; UTP--glucose-1-phosphate uridylyltransferase [EC:2.7.7.9]
K07678	Akenti_specific	0.256098	0.0336134	4.41369e-05	barA, gacS, varS; two-component system, NarL family, sensor histidine kinase BarA [EC:2.7.13.3]
K07104	Seawater_specific	0.0243902	0.252101	4.3334e-05	catE; catechol 2,3-dioxygenase [EC:1.13.11.2]
K01129	Akenti_specific	0.670732	0.336134	4.3334e-05	dgt; dGTPase [EC:3.1.5.1]
K00554	Akenti_specific	0.97561	0.747899	4.3334e-05	trmD; tRNA (guanine37-N1)-methyltransferase [EC:2.1.1.228]
K01637	Akenti_specific	0.378049	0.10084	4.20338e-05	E4.1.3.1, aceA; isocitrate lyase [EC:4.1.3.1]
K03586	Akenti_specific	0.292683	0.0504202	4.06077e-05	ftsL; cell division protein FtsL
K08304	Akenti_specific	0.292683	0.0504202	4.06077e-05	mltA; membrane-bound lytic murein transglycosylase A [EC:4.2.2.-]
K18691	Akenti_specific	0.292683	0.0504202	4.06077e-05	mltF; membrane-bound lytic murein transglycosylase F [EC:4.2.2.-]
K00135	Akenti_specific	0.731707	0.394958	4.03572e-05	gabD; succinate-semialdehyde dehydrogenase / glutarate-semialdehyde dehydrogenase [EC:1.2.1.16 1.2.1.79 1.2.1.20]
K03327	Akenti_specific	0.731707	0.394958	4.03572e-05	TC.MATE, SLC47A, norM, mdtK, dinF; multidrug resistance protein, MATE family
K07106	Seawater_specific	0.170732	0.487395	3.78616e-05	murQ; N-acetylmuramic acid 6-phosphate etherase [EC:4.2.1.126]
K11689	Akenti_specific	0.353659	0.0840336	3.71766e-05	dctQ; C4-dicarboxylate transporter, DctQ subunit
K11065	Akenti_specific	0.353659	0.0840336	3.71766e-05	tpx; thiol peroxidase, atypical 2-Cys peroxiredoxin [EC:1.11.1.15]
K02408	Akenti_specific	0.5	0.184874	3.55145e-05	fliE; flagellar hook-basal body complex protein FliE
K09812	Akenti_specific	0.829268	0.504202	3.34944e-05	ftsE; cell division transport system ATP-binding protein
K15256	Akenti_specific	0.439024	0.134454	3.2765e-05	cmoA; tRNA (cmo5U34)-methyltransferase [EC:2.1.1.-]
K07039	Akenti_specific	0.195122	0.00840336	3.11736e-05	K07039; uncharacterized protein
K09929	Akenti_specific	0.195122	0.00840336	3.11736e-05	K09929; uncharacterized protein
K11624	Akenti_specific	0.195122	0.00840336	3.11736e-05	ydfI; two-component system, NarL family, response regulator YdfI
K13770	Akenti_specific	0.195122	0.00840336	3.11736e-05	ysiA, fadR; TetR/AcrR family transcriptional regulator, fatty acid metabolism regulator protein
K03411	Akenti_specific	0.219512	0.0168067	2.9742e-05	cheD; chemotaxis protein CheD [EC:3.5.1.44]
K02461	Akenti_specific	0.219512	0.0168067	2.9742e-05	gspL; general secretion pathway protein L
K09926	Akenti_specific	0.219512	0.0168067	2.9742e-05	K09926; uncharacterized protein
K02671	Akenti_specific	0.219512	0.0168067	2.9742e-05	pilV; type IV pilus assembly protein PilV
K07740	Akenti_specific	0.219512	0.0168067	2.9742e-05	rsd; regulator of sigma D
K15598	Akenti_specific	0.219512	0.0168067	2.9742e-05	thiY; putative hydroxymethylpyrimidine transport system substrate-binding protein
K02407	Akenti_specific	0.329268	0.0672269	2.95537e-05	fliD; flagellar hook-associated protein 2
K00782	Akenti_specific	0.329268	0.0672269	2.95537e-05	lldG; L-lactate dehydrogenase complex protein LldG
K02841	Akenti_specific	0.329268	0.0672269	2.95537e-05	waaC, rfaC; heptosyltransferase I [EC:2.4.-.-]
K01624	Akenti_specific	0.841463	0.521008	2.89165e-05	FBA, fbaA; fructose-bisphosphate aldolase, class II [EC:4.1.2.13]
K09817	Akenti_specific	0.536585	0.210084	2.84134e-05	znuC; zinc transport system ATP-binding protein [EC:3.6.3.-]
K05788	Akenti_specific	0.597561	0.260504	2.76551e-05	ihfB, himD; integration host factor subunit beta
K05350	Seawater_specific	0.0365854	0.285714	2.73595e-05	bglB; beta-glucosidase [EC:3.2.1.21]
K07149	Seawater_specific	0.0121951	0.235294	2.71404e-05	K07149; uncharacterized protein
K10764	Akenti_specific	0.5	0.176471	2.6566e-05	metZ; O-succinylhomoserine sulfhydrylase [EC:2.5.1.-]
K03839	Akenti_specific	0.280488	0.0420168	2.54664e-05	fldA, nifF, isiB; flavodoxin I
K07814	Akenti_specific	0.280488	0.0420168	2.54664e-05	K07814; putative two-component system response regulator
K07235	Akenti_specific	0.280488	0.0420168	2.54664e-05	tusD, dsrE; tRNA 2-thiouridine synthesizing protein D [EC:2.8.1.-]
K02065	Akenti_specific	0.804878	0.470588	2.50255e-05	mlaF, linL, mkl; phospholipid/cholesterol/gamma-HCH transport system ATP-binding protein
K02097	Seawater_specific	0	0.201681	2.4615e-05	apcF; phycobilisome core component
K05378	Seawater_specific	0	0.201681	2.4615e-05	cpeC, mpeC; phycoerythrin-associated linker protein
K05379	Seawater_specific	0	0.201681	2.4615e-05	cpeD, mpeD; phycoerythrin-associated linker protein
K05385	Seawater_specific	0	0.201681	2.4615e-05	cpeY; bilin biosynthesis protein
K05583	Seawater_specific	0	0.201681	2.4615e-05	ndhL; NAD(P)H-quinone oxidoreductase subunit L [EC:7.1.1.2]
K05584	Seawater_specific	0	0.201681	2.4615e-05	ndhM; NAD(P)H-quinone oxidoreductase subunit M [EC:7.1.1.2]
K00524	Seawater_specific	0	0.201681	2.4615e-05	nrdJ; ribonucleotide reductase, class II [EC:1.17.4.1]
K02692	Seawater_specific	0	0.201681	2.4615e-05	psaD; photosystem I subunit II
K02723	Seawater_specific	0	0.201681	2.4615e-05	psbY; photosystem II PsbY protein
K02724	Seawater_specific	0	0.201681	2.4615e-05	psbZ; photosystem II PsbZ protein
K08479	Seawater_specific	0	0.201681	2.4615e-05	sasA; two-component system, OmpR family, clock-associated histidine kinase SasA [EC:2.7.13.3]
K00833	Akenti_specific	0.670732	0.327731	2.4362e-05	bioA; adenosylmethionine---8-amino-7-oxononanoate aminotransferase [EC:2.6.1.62]
K19092	Akenti_specific	0.243902	0.0252101	2.4362e-05	parE1_3_4; toxin ParE1/3/4
K15548	Akenti_specific	0.170732	0	2.27114e-05	aaeA; p-hydroxybenzoic acid efflux pump subunit AaeA
K10917	Akenti_specific	0.170732	0	2.27114e-05	aphA; PadR family transcriptional regulator, regulatory protein AphA
K19126	Akenti_specific	0.170732	0	2.27114e-05	casE, cse3; CRISPR system Cascade subunit CasE
K02009	Akenti_specific	0.170732	0	2.27114e-05	cbiN; cobalt/nickel transport protein
K18997	Akenti_specific	0.170732	0	2.27114e-05	cbpM; chaperone modulatory protein CbpM
K07181	Akenti_specific	0.170732	0	2.27114e-05	cdgJ; c-di-GMP phosphodiesterase [EC:3.1.4.52]
K02225	Akenti_specific	0.170732	0	2.27114e-05	cobC1, cobC; cobalamin biosynthetic protein CobC
K02279	Akenti_specific	0.170732	0	2.27114e-05	cpaB, rcpC; pilus assembly protein CpaB
K07306	Akenti_specific	0.170732	0	2.27114e-05	dmsA; anaerobic dimethyl sulfoxide reductase subunit A [EC:1.8.5.3]
K19172	Akenti_specific	0.170732	0	2.27114e-05	dndE; DNA sulfur modification protein DndE
K03436	Akenti_specific	0.170732	0	2.27114e-05	fruR2, fruR; DeoR family transcriptional regulator, fructose operon transcriptional repressor
K03799	Akenti_specific	0.585366	0.243697	2.27114e-05	htpX; heat shock protein HtpX [EC:3.4.24.-]
K09803	Akenti_specific	0.170732	0	2.27114e-05	K09803; uncharacterized protein
K13652	Akenti_specific	0.170732	0	2.27114e-05	K13652; AraC family transcriptional regulator
K11747	Akenti_specific	0.170732	0	2.27114e-05	kefB; glutathione-regulated potassium-efflux system protein KefB
K00177	Akenti_specific	0.170732	0	2.27114e-05	korC, oorC; 2-oxoglutarate ferredoxin oxidoreductase subunit gamma [EC:1.2.7.3]
K07452	Akenti_specific	0.170732	0	2.27114e-05	mcrB; 5-methylcytosine-specific restriction enzyme B [EC:3.1.21.-]
K19147	Akenti_specific	0.170732	0	2.27114e-05	mcrC; 5-methylcytosine-specific restriction enzyme subunit McrC
K01801	Akenti_specific	0.170732	0	2.27114e-05	nagL; maleylpyruvate isomerase [EC:5.2.1.4]
K00374	Akenti_specific	0.170732	0	2.27114e-05	narI, narV; nitrate reductase gamma subunit [EC:1.7.5.1 1.7.99.-]
K05306	Akenti_specific	0.170732	0	2.27114e-05	phnX; phosphonoacetaldehyde hydrolase [EC:3.11.1.1]
K18923	Akenti_specific	0.170732	0	2.27114e-05	stbD; antitoxin StbD
K20988	Akenti_specific	0.170732	0	2.27114e-05	vpsN; polysaccharide biosynthesis/export protein VpsN
K03825	Akenti_specific	0.170732	0	2.27114e-05	yhhY; putative acetyltransferase [EC:2.3.1.-]
K21028	Akenti_specific	0.170732	0	2.27114e-05	ynjE; molybdopterin synthase sulfurtransferase [EC:2.8.1.11]
K05522	Seawater_specific	0.0731707	0.361345	2.2542e-05	nei; endonuclease VIII [EC:3.2.2.- 4.2.99.18]
K00018	Akenti_specific	0.317073	0.0588235	2.20136e-05	hprA; glycerate dehydrogenase [EC:1.1.1.29]
K07320	Akenti_specific	0.317073	0.0588235	2.20136e-05	prmB; ribosomal protein L3 glutamine methyltransferase [EC:2.1.1.298]
K03690	Akenti_specific	0.317073	0.0588235	2.20136e-05	ubiJ; ubiquinone biosynthesis protein UbiJ
K09165	Akenti_specific	0.304878	0.0504202	2.12328e-05	K09165; uncharacterized protein
K03628	Akenti_specific	0.890244	0.579832	2.06228e-05	rho; transcription termination factor Rho
K03599	Akenti_specific	0.365854	0.0840336	1.97179e-05	sspA, mglA; stringent starvation protein A
K03092	Akenti_specific	0.768293	0.420168	1.9367e-05	rpoN; RNA polymerase sigma-54 factor
K03281	Akenti_specific	0.621951	0.277311	1.92826e-05	TC.CIC; chloride channel protein, CIC family
K00979	Akenti_specific	0.841463	0.512605	1.72606e-05	kdsB; 3-deoxy-manno-octulosonate cytidylyltransferase (CMP-KDO synthetase) [EC:2.7.7.38]
K05275	Seawater_specific	0.121951	0.436975	1.65507e-05	E1.1.1.65; pyridoxine 4-dehydrogenase [EC:1.1.1.65]
K03596	Akenti_specific	0.95122	0.680672	1.59885e-05	lepA; GTP-binding protein LepA
K19804	Akenti_specific	0.341463	0.0672269	1.53074e-05	lapB; lipopolysaccharide assembly protein B
K00982	Akenti_specific	0.536585	0.201681	1.48519e-05	glnE; [glutamine synthetase] adenylyltransferase / [glutamine synthetase]-adenylyl-L-tyrosine phosphorylase [EC:2.7.7.42 2.7.7.89]
K10763	Akenti_specific	0.353659	0.0756303	1.46325e-05	hda; DnaA-homolog protein
K06889	Akenti_specific	0.695122	0.344538	1.46325e-05	K06889; uncharacterized protein
K09889	Akenti_specific	0.353659	0.0756303	1.46325e-05	yjgA; ribosome-associated protein
K09810	Akenti_specific	0.804878	0.462185	1.44699e-05	lolD; lipoprotein-releasing system ATP-binding protein [EC:3.6.3.-]
K09386	Seawater_specific	0.0609756	0.344538	1.43654e-05	K09386; uncharacterized protein
K00230	Akenti_specific	0.207317	0.00840336	1.40636e-05	hemG; menaquinone-dependent protoporphyrinogen oxidase [EC:1.3.5.3]
K02304	Akenti_specific	0.207317	0.00840336	1.40636e-05	MET8; precorrin-2 dehydrogenase / sirohydrochlorin ferrochelatase [EC:1.3.1.76 4.99.1.4]
K02668	Akenti_specific	0.207317	0.00840336	1.40636e-05	pilS, pehS; two-component system, NtrC family, sensor histidine kinase PilS [EC:2.7.13.3]
K14058	Akenti_specific	0.439024	0.12605	1.40636e-05	ttcA; tRNA 2-thiocytidine biosynthesis protein TtcA
K09136	Akenti_specific	0.207317	0.00840336	1.40636e-05	ycaO; ribosomal protein S12 methylthiotransferase accessory factor
K00523	Akenti_specific	0.231707	0.0168067	1.38411e-05	ascD, ddhD, rfbI; CDP-4-dehydro-6-deoxyglucose reductase, E3 [EC:1.17.1.1]
K21024	Akenti_specific	0.231707	0.0168067	1.38411e-05	bifA; c-di-GMP phosphodiesterase [EC:3.1.4.52]
K07787	Akenti_specific	0.231707	0.0168067	1.38411e-05	cusA, silA; Cu(I)/Ag(I) efflux system membrane protein CusA/SilA
K07139	Akenti_specific	0.231707	0.0168067	1.38411e-05	K07139; uncharacterized protein
K12511	Akenti_specific	0.231707	0.0168067	1.38411e-05	tadC; tight adherence protein C
K02094	Seawater_specific	0	0.210084	1.37619e-05	apcC; phycobilisome core linker protein
K05381	Seawater_specific	0	0.210084	1.37619e-05	cpeR; phycoerythrin-associated linker protein
K11777	Seawater_specific	0	0.210084	1.37619e-05	K11777; HAD superfamily phosphatase
K03887	Seawater_specific	0	0.210084	1.37619e-05	MQCRB, qcrB, bfcB, petB; menaquinol-cytochrome c reductase cytochrome b subunit
K20940	Seawater_specific	0	0.210084	1.37619e-05	phzS; 5-methylphenazine-1-carboxylate 1-monooxygenase [EC:1.14.13.218]
K14518	Seawater_specific	0	0.210084	1.37619e-05	pipX; PII interaction protein X
K02697	Seawater_specific	0	0.210084	1.37619e-05	psaJ; photosystem I subunit IX
K02709	Seawater_specific	0	0.210084	1.37619e-05	psbH; photosystem II PsbH protein
K02715	Seawater_specific	0	0.210084	1.37619e-05	psbN; PsbN protein
K07577	Seawater_specific	0.146341	0.478992	1.37598e-05	K07577; putative mRNA 3-end processing factor
K03733	Akenti_specific	0.853659	0.521008	1.37598e-05	xerC; integrase/recombinase XerC
K03149	Akenti_specific	0.682927	0.327731	1.28364e-05	thiG; thiazole synthase [EC:2.8.1.10]
K03806	Akenti_specific	0.292683	0.0420168	1.28048e-05	ampD; N-acetyl-anhydromuramoyl-L-alanine amidase [EC:3.5.1.28]
K06910	Akenti_specific	0.292683	0.0420168	1.28048e-05	K06910; uncharacterized protein
K01918	Akenti_specific	0.817073	0.470588	1.28048e-05	panC; pantoate--beta-alanine ligase [EC:6.3.2.1]
K02650	Akenti_specific	0.292683	0.0420168	1.28048e-05	pilA; type IV pilus assembly protein PilA
K00557	Akenti_specific	0.292683	0.0420168	1.28048e-05	trmA; tRNA (uracil-5-)-methyltransferase [EC:2.1.1.35]
K01658	Akenti_specific	0.743902	0.386555	1.1803e-05	trpG; anthranilate synthase component II [EC:4.1.3.27]
K12942	Akenti_specific	0.256098	0.0252101	1.14628e-05	abgT; aminobenzoyl-glutamate transport protein
K03694	Akenti_specific	0.573171	0.226891	1.14628e-05	clpA; ATP-dependent Clp protease ATP-binding subunit ClpA
K01581	Akenti_specific	0.256098	0.0252101	1.14628e-05	E4.1.1.17, ODC1, speC, speF; ornithine decarboxylase [EC:4.1.1.17]
K00209	Akenti_specific	0.256098	0.0252101	1.14628e-05	fabV, ter; enoyl-[acyl-carrier protein] reductase / trans-2-enoyl-CoA reductase (NAD+) [EC:1.3.1.9 1.3.1.44]
K07746	Akenti_specific	0.256098	0.0252101	1.14628e-05	parD1_3_4; antitoxin ParD1/3/4
K04744	Akenti_specific	0.536585	0.193277	1.14296e-05	lptD, imp, ostA; LPS-assembly protein
K02806	Akenti_specific	0.536585	0.193277	1.14296e-05	PTS-Ntr-EIIA, ptsN; PTS system, nitrogen regulatory IIA component [EC:2.7.1.-]
K03284	Akenti_specific	0.280488	0.0336134	1.08644e-05	corA; magnesium transporter
K07070	Akenti_specific	0.280488	0.0336134	1.08644e-05	K07070; uncharacterized protein
K09895	Akenti_specific	0.280488	0.0336134	1.08644e-05	K09895; uncharacterized protein
K09902	Akenti_specific	0.280488	0.0336134	1.08644e-05	K09902; uncharacterized protein
K09938	Akenti_specific	0.280488	0.0336134	1.08644e-05	K09938; uncharacterized protein
K12541	Akenti_specific	0.280488	0.0336134	1.08644e-05	lapB; ATP-binding cassette, subfamily C, bacterial LapB
K11179	Akenti_specific	0.317073	0.0504202	1.08366e-05	tusE, dsrC; tRNA 2-thiouridine synthesizing protein E [EC:2.8.1.-]
K10027	Seawater_specific	0.231707	0.588235	1.08044e-05	crtI; phytoene desaturase [EC:1.3.99.26 1.3.99.28 1.3.99.29 1.3.99.31]
K02237	Akenti_specific	0.378049	0.0840336	1.02588e-05	comEA; competence protein ComEA
K03981	Akenti_specific	0.378049	0.0840336	1.02588e-05	dsbC; thiol:disulfide interchange protein DsbC [EC:5.3.4.1]
K02419	Akenti_specific	0.52439	0.184874	1.02588e-05	fliP; flagellar biosynthetic protein FliP
K01989	Akenti_specific	0.182927	0	1.02461e-05	ABC.X4.S; putative ABC transport system substrate-binding protein
K01993	Akenti_specific	0.182927	0	1.02461e-05	ABC-2.TX; HlyD family secretion protein
K02121	Akenti_specific	0.182927	0	1.02461e-05	ATPVE, ntpE, atpE; V/A-type H+/Na+-transporting ATPase subunit E
K19123	Akenti_specific	0.182927	0	1.02461e-05	casA, cse1; CRISPR system Cascade subunit CasA
K19046	Akenti_specific	0.182927	0	1.02461e-05	casB, cse2; CRISPR system Cascade subunit CasB
K19124	Akenti_specific	0.182927	0	1.02461e-05	casC, cse4; CRISPR system Cascade subunit CasC
K19125	Akenti_specific	0.182927	0	1.02461e-05	casD, cse5; CRISPR system Cascade subunit CasD
K07640	Akenti_specific	0.182927	0	1.02461e-05	cpxA; two-component system, OmpR family, sensor histidine kinase CpxA [EC:2.7.13.3]
K11921	Akenti_specific	0.182927	0	1.02461e-05	cynR; LysR family transcriptional regulator, cyn operon transcriptional activator
K02401	Akenti_specific	0.512195	0.176471	1.02461e-05	flhB; flagellar biosynthetic protein FlhB
K00030	Akenti_specific	0.182927	0	1.02461e-05	IDH3; isocitrate dehydrogenase (NAD+) [EC:1.1.1.41]
K07085	Akenti_specific	0.182927	0	1.02461e-05	K07085; putative transport protein
K09144	Akenti_specific	0.182927	0	1.02461e-05	K09144; uncharacterized protein
K09857	Akenti_specific	0.182927	0	1.02461e-05	K09857; uncharacterized protein
K09909	Akenti_specific	0.182927	0	1.02461e-05	K09909; uncharacterized protein
K18906	Akenti_specific	0.182927	0	1.02461e-05	mgrA; MarR family transcriptional regulator, multiple gene regulator MgrA
K15577	Akenti_specific	0.182927	0	1.02461e-05	nrtB, nasE, cynB; nitrate/nitrite transport system permease protein
K15578	Akenti_specific	0.182927	0	1.02461e-05	nrtC, nasD; nitrate/nitrite transport system ATP-binding protein [EC:3.6.3.-]
K02673	Akenti_specific	0.182927	0	1.02461e-05	pilX; type IV pilus assembly protein PilX
K03748	Akenti_specific	0.182927	0	1.02461e-05	sanA; SanA protein
K09773	Akenti_specific	0.390244	0.092437	9.82165e-06	ppsR; [pyruvate, water dikinase]-phosphate phosphotransferase / [pyruvate, water dikinase] kinase [EC:2.7.4.28 2.7.11.33]
K01613	Akenti_specific	0.841463	0.495798	9.82165e-06	psd, PISD; phosphatidylserine decarboxylase [EC:4.1.1.65]
K03616	Akenti_specific	0.390244	0.092437	9.82165e-06	rnfB; Na+-translocating ferredoxin:NAD+ oxidoreductase subunit B [EC:7.2.1.2]
K01724	Seawater_specific	0.573171	0.890756	8.5442e-06	PCBD, phhB; 4a-hydroxytetrahydrobiopterin dehydratase [EC:4.2.1.96]
K09007	Akenti_specific	0.353659	0.0672269	8.41339e-06	folE2; GTP cyclohydrolase IB [EC:3.5.4.16]
K09801	Akenti_specific	0.353659	0.0672269	8.41339e-06	K09801; uncharacterized protein
K03732	Akenti_specific	0.353659	0.0672269	8.41339e-06	rhlB; ATP-dependent RNA helicase RhlB [EC:3.6.4.13]
K04091	Seawater_specific	0.0365854	0.310924	8.41339e-06	ssuD; alkanesulfonate monooxygenase [EC:1.14.14.5]
K07258	Akenti_specific	0.609756	0.252101	8.37665e-06	dacC, dacA, dacD; serine-type D-Ala-D-Ala carboxypeptidase (penicillin-binding protein 5/6) [EC:3.4.16.4]
K19560	Seawater_specific	0	0.218487	7.97198e-06	bioK; pimeloyl-[acyl-carrier protein] methyl ester esterase [EC:3.1.1.85]
K02290	Seawater_specific	0	0.218487	7.97198e-06	cpcG; phycobilisome rod-core linker protein
K05380	Seawater_specific	0	0.218487	7.97198e-06	cpeE; phycoerythrin-associated linker protein
K03692	Seawater_specific	0	0.218487	7.97198e-06	E2.4.1.213; glucosylglycerol-phosphate synthase [EC:2.4.1.213]
K09942	Seawater_specific	0	0.218487	7.97198e-06	K09942; uncharacterized protein
K14330	Seawater_specific	0	0.218487	7.97198e-06	K14330; fatty aldehyde-generating acyl-ACP reductase [EC:1.2.1.80]
K05585	Seawater_specific	0	0.218487	7.97198e-06	ndhN; NAD(P)H-quinone oxidoreductase subunit N [EC:7.1.1.2]
K03640	Akenti_specific	0.731707	0.369748	7.97198e-06	pal; peptidoglycan-associated lipoprotein
K03473	Akenti_specific	0.365854	0.0756303	7.97198e-06	pdxB; erythronate-4-phosphate dehydrogenase [EC:1.1.1.290]
K02643	Seawater_specific	0	0.218487	7.97198e-06	petM; cytochrome b6-f complex subunit 7
K02694	Seawater_specific	0	0.218487	7.97198e-06	psaF; photosystem I subunit III
K02696	Seawater_specific	0	0.218487	7.97198e-06	psaI; photosystem I subunit VIII
K02698	Seawater_specific	0	0.218487	7.97198e-06	psaK; photosystem I subunit X
K02699	Seawater_specific	0	0.218487	7.97198e-06	psaL; photosystem I subunit XI
K02712	Seawater_specific	0	0.218487	7.97198e-06	psbK; photosystem II PsbK protein
K02714	Seawater_specific	0	0.218487	7.97198e-06	psbM; photosystem II PsbM protein
K02720	Seawater_specific	0	0.218487	7.97198e-06	psbV; photosystem II cytochrome c550
K02722	Seawater_specific	0	0.218487	7.97198e-06	psbX; photosystem II PsbX protein
K06955	Seawater_specific	0.182927	0.537815	7.61506e-06	K06955; uncharacterized protein
K02454	Akenti_specific	0.47561	0.142857	7.35862e-06	gspE; general secretion pathway protein E
K08259	Akenti_specific	0.47561	0.142857	7.35862e-06	lytM; lysostaphin [EC:3.4.24.75]
K00992	Akenti_specific	0.47561	0.142857	7.35862e-06	murU; N-acetyl-alpha-D-muramate 1-phosphate uridylyltransferase [EC:2.7.7.99]
K03437	Seawater_specific	0.304878	0.672269	7.05218e-06	spoU; RNA methyltransferase, TrmH family
K02016	Akenti_specific	0.658537	0.294118	6.86395e-06	ABC.FEV.S; iron complex transport system substrate-binding protein
K01792	Akenti_specific	0.219512	0.00840336	6.86395e-06	E5.1.3.15; glucose-6-phosphate 1-epimerase [EC:5.1.3.15]
K06445	Akenti_specific	0.219512	0.00840336	6.86395e-06	fadE; acyl-CoA dehydrogenase [EC:1.3.99.-]
K09794	Akenti_specific	0.219512	0.00840336	6.86395e-06	K09794; uncharacterized protein
K09912	Akenti_specific	0.243902	0.0168067	6.86395e-06	K09912; uncharacterized protein
K18828	Akenti_specific	0.219512	0.00840336	6.86395e-06	mvpA, vapC; tRNA(fMet)-specific endonuclease VapC [EC:3.1.-.-]
K03656	Akenti_specific	0.243902	0.0168067	6.86395e-06	rep; ATP-dependent DNA helicase Rep [EC:3.6.4.12]
K00878	Akenti_specific	0.219512	0.00840336	6.86395e-06	thiM; hydroxyethylthiazole kinase [EC:2.7.1.50]
K06871	Akenti_specific	0.292683	0.0336134	5.71885e-06	K06871; uncharacterized protein
K11719	Akenti_specific	0.292683	0.0336134	5.71885e-06	lptC; lipopolysaccharide export system protein LptC
K18297	Akenti_specific	0.292683	0.0336134	5.71885e-06	mexT; LysR family transcriptional regulator, mexEF-oprN operon transcriptional activator
K03455	Akenti_specific	0.536585	0.184874	5.70005e-06	TC.KEF; monovalent cation:H+ antiporter-2, CPA2 family
K03973	Akenti_specific	0.268293	0.0252101	5.65244e-06	pspC; phage shock protein C
K03407	Akenti_specific	0.341463	0.0588235	5.57536e-06	cheA; two-component system, chemotaxis family, sensor kinase CheA [EC:2.7.13.3]
K07121	Akenti_specific	0.341463	0.0588235	5.57536e-06	K07121; uncharacterized protein
K00477	Seawater_specific	0.0365854	0.319328	4.75608e-06	PHYH; phytanoyl-CoA hydroxylase [EC:1.14.11.18]
K03414	Akenti_specific	0.195122	0	4.51096e-06	cheZ; chemotaxis protein CheZ
K06598	Akenti_specific	0.195122	0	4.51096e-06	chpC; chemosensory pili system protein ChpC
K03673	Akenti_specific	0.365854	0.0672269	4.51096e-06	dsbA; thiol:disulfide interchange protein DsbA
K21025	Akenti_specific	0.195122	0	4.51096e-06	fimX; multidomain signaling protein FimX
K02413	Akenti_specific	0.195122	0	4.51096e-06	fliJ; flagellar FliJ protein
K07075	Akenti_specific	0.195122	0	4.51096e-06	K07075; uncharacterized protein
K07317	Akenti_specific	0.195122	0	4.51096e-06	K07317; adenine-specific DNA-methyltransferase [EC:2.1.1.72]
K07484	Akenti_specific	0.195122	0	4.51096e-06	K07484; transposase
K07726	Akenti_specific	0.195122	0	4.51096e-06	K07726; putative transcriptional regulator
K09978	Akenti_specific	0.195122	0	4.51096e-06	K09978; uncharacterized protein
K14331	Seawater_specific	0	0.226891	4.51096e-06	K14331; fatty aldehyde decarbonylase [EC:4.1.99.5]
K08480	Seawater_specific	0	0.226891	4.51096e-06	kaiA; circadian clock protein KaiA
K03781	Akenti_specific	0.195122	0	4.51096e-06	katE, CAT, catB, srpA; catalase [EC:1.11.1.6]
K11748	Akenti_specific	0.195122	0	4.51096e-06	kefG; glutathione-regulated potassium-efflux system ancillary protein KefG
K00641	Akenti_specific	0.560976	0.201681	4.51096e-06	metX; homoserine O-acetyltransferase/O-succinyltransferase [EC:2.3.1.31 2.3.1.46]
K20024	Seawater_specific	0	0.226891	4.51096e-06	mgdE; monoglucosyldiacylglycerol epimerase [EC:5.1.3.34]
K18805	Seawater_specific	0	0.226891	4.51096e-06	NA
K05575	Seawater_specific	0	0.226891	4.51096e-06	ndhD; NAD(P)H-quinone oxidoreductase subunit 4 [EC:7.1.1.2]
K02634	Seawater_specific	0	0.226891	4.51096e-06	petA; apocytochrome f
K08906	Seawater_specific	0	0.226891	4.51096e-06	petJ; cytochrome c6
K07190	Seawater_specific	0	0.226891	4.51096e-06	PHKA_B; phosphorylase kinase alpha/beta subunit
K02657	Akenti_specific	0.195122	0	4.51096e-06	pilG; twitching motility two-component system response regulator PilG
K01058	Akenti_specific	0.195122	0	4.51096e-06	pldA; phospholipase A1/A2 [EC:3.1.1.32 3.1.1.4]
K08903	Seawater_specific	0	0.226891	4.51096e-06	psb28; photosystem II 13kDa protein
K02716	Seawater_specific	0	0.226891	4.51096e-06	psbO; photosystem II oxygen-evolving enhancer protein 1
K07862	Akenti_specific	0.195122	0	4.51096e-06	sstT; serine/threonine transporter
K05978	Seawater_specific	0	0.226891	4.51096e-06	stpA; glucosylglycerol 3-phosphatase [EC:3.1.3.69]
K08990	Akenti_specific	0.195122	0	4.51096e-06	ycjF; putative membrane protein
K17623	Seawater_specific	0.0243902	0.294118	4.43763e-06	HDHD1; pseudouridine 5'-phosphatase [EC:3.1.3.96]
K03517	Akenti_specific	0.756098	0.386555	4.43763e-06	nadA; quinolinate synthase [EC:2.5.1.72]
K12339	Akenti_specific	0.378049	0.0756303	4.10288e-06	cysM; S-sulfo-L-cysteine synthase (O-acetyl-L-serine-dependent) [EC:2.5.1.144]
K09966	Seawater_specific	0.317073	0.697479	3.31503e-06	K09966; uncharacterized protein
K18928	Akenti_specific	0.256098	0.0168067	3.04239e-06	lldE; L-lactate dehydrogenase complex protein LldE
K12510	Akenti_specific	0.256098	0.0168067	3.04239e-06	tadB; tight adherence protein B
K02123	Akenti_specific	0.231707	0.00840336	3.00241e-06	ATPVI, ntpI, atpI; V/A-type H+/Na+-transporting ATPase subunit I
K07062	Akenti_specific	0.231707	0.00840336	3.00241e-06	fitB; toxin FitB [EC:3.1.-.-]
K02410	Akenti_specific	0.54878	0.184874	3.00241e-06	fliG; flagellar motor switch protein FliG
K07481	Akenti_specific	0.231707	0.00840336	3.00241e-06	K07481; transposase, IS5 family
K12543	Akenti_specific	0.231707	0.00840336	3.00241e-06	lapE; outer membrane protein, adhesin transport system
K02658	Akenti_specific	0.231707	0.00840336	3.00241e-06	pilH; twitching motility two-component system response regulator PilH
K02919	Akenti_specific	0.792683	0.420168	3.00241e-06	RP-L36, MRPL36, rpmJ; large subunit ribosomal protein L36
K08084	Akenti_specific	0.304878	0.0336134	2.92933e-06	fimT; type IV fimbrial biogenesis protein FimT
K02482	Akenti_specific	0.304878	0.0336134	2.92933e-06	K02482; two-component system, NtrC family, sensor kinase [EC:2.7.13.3]
K07133	Akenti_specific	0.304878	0.0336134	2.92933e-06	K07133; uncharacterized protein
K10679	Akenti_specific	0.304878	0.0336134	2.92933e-06	nfnB, nfsB; nitroreductase / dihydropteridine reductase [EC:1.-.-.- 1.5.1.34]
K02670	Akenti_specific	0.304878	0.0336134	2.92933e-06	pilU; twitching motility protein PilU
K03547	Akenti_specific	0.304878	0.0336134	2.92933e-06	sbcD, mre11; DNA repair protein SbcD/Mre11
K09014	Seawater_specific	0.560976	0.890756	2.82923e-06	sufB; Fe-S cluster assembly protein SufB
K06186	Akenti_specific	0.353659	0.0588235	2.77718e-06	bamE, smpA; outer membrane protein assembly factor BamE
K03408	Akenti_specific	0.353659	0.0588235	2.77718e-06	cheW; purine-binding chemotaxis protein CheW
K02397	Akenti_specific	0.353659	0.0588235	2.77718e-06	flgL; flagellar hook-associated protein 3 FlgL
K03466	Akenti_specific	0.926829	0.605042	2.72109e-06	ftsK, spoIIIE; DNA segregation ATPase FtsK/SpoIIIE, S-DNA-T family
K05382	Seawater_specific	0	0.235294	2.67083e-06	cpeS; phycoerythrin-associated linker protein
K05383	Seawater_specific	0	0.235294	2.67083e-06	cpeT; CpeT protein
K02676	Akenti_specific	0.280488	0.0252101	2.66922e-06	pilZ; type IV pilus assembly protein PilZ
K06213	Akenti_specific	0.890244	0.546218	2.50776e-06	mgtE; magnesium transporter
K16264	Akenti_specific	0.378049	0.0672269	2.41339e-06	czcD, zitB; cobalt-zinc-cadmium efflux system protein
K14393	Akenti_specific	0.573171	0.201681	2.26483e-06	actP; cation/acetate symporter
K00060	Akenti_specific	0.573171	0.201681	2.26483e-06	tdh; threonine 3-dehydrogenase [EC:1.1.1.103]
K02556	Akenti_specific	0.560976	0.193277	2.17909e-06	motA; chemotaxis protein MotA
K06381	Seawater_specific	0.0853659	0.420168	2.09512e-06	spoIID; stage II sporulation protein D
K07341	Akenti_specific	0.207317	0	2.01e-06	doc; death on curing protein
K06918	Akenti_specific	0.207317	0	2.01e-06	K06918; uncharacterized protein
K07231	Akenti_specific	0.207317	0	2.01e-06	K07231; putative iron-regulated protein
K02659	Akenti_specific	0.207317	0	2.01e-06	pilI; twitching motility protein PilI
K02777	Akenti_specific	0.207317	0	2.01e-06	PTS-Glc-EIIA, crr; PTS system, sugar-specific IIA component [EC:2.7.1.-]
K03311	Akenti_specific	0.207317	0	2.01e-06	TC.LIVCS; branched-chain amino acid:cation transporter, LIVCS family
K19157	Akenti_specific	0.207317	0	2.01e-06	yafQ; mRNA interferase YafQ [EC:3.1.-.-]
K03561	Akenti_specific	0.707317	0.319328	1.90515e-06	exbB; biopolymer transport protein ExbB
K10804	Akenti_specific	0.670732	0.285714	1.85353e-06	tesA; acyl-CoA thioesterase I [EC:3.1.2.- 3.1.1.5]
K00555	Seawater_specific	0.0121951	0.277311	1.79462e-06	TRMT1, trm1; tRNA (guanine26-N2/guanine27-N2)-dimethyltransferase [EC:2.1.1.215 2.1.1.216]
K02420	Akenti_specific	0.52439	0.159664	1.7055e-06	fliQ; flagellar biosynthetic protein FliQ
K02421	Akenti_specific	0.52439	0.159664	1.7055e-06	fliR; flagellar biosynthetic protein FliR
K00640	Akenti_specific	0.780488	0.394958	1.65742e-06	cysE; serine O-acetyltransferase [EC:2.3.1.30]
K04759	Akenti_specific	0.560976	0.184874	1.58517e-06	feoB; ferrous iron transport protein B
K09816	Akenti_specific	0.560976	0.184874	1.58517e-06	znuB; zinc transport system permease protein
K03405	Seawater_specific	0.146341	0.512605	1.58421e-06	chlI, bchI; magnesium chelatase subunit I [EC:6.6.1.1]
K03590	Akenti_specific	0.853659	0.487395	1.58421e-06	ftsA; cell division protein FtsA
K14682	Akenti_specific	0.414634	0.0840336	1.55735e-06	argAB; amino-acid N-acetyltransferase [EC:2.3.1.1]
K07184	Akenti_specific	0.317073	0.0336134	1.49489e-06	ygiM; SH3 domain protein
K06142	Akenti_specific	0.658537	0.268908	1.45501e-06	hlpA, ompH; outer membrane protein
K07483	Akenti_specific	0.268293	0.0168067	1.38127e-06	K07483; transposase
K09916	Akenti_specific	0.268293	0.0168067	1.38127e-06	K09916; uncharacterized protein
K05365	Akenti_specific	0.268293	0.0168067	1.38127e-06	mrcB; penicillin-binding protein 1B [EC:2.4.1.129 3.4.16.4]
K02674	Akenti_specific	0.268293	0.0168067	1.38127e-06	pilY1; type IV pilus assembly protein PilY1
K03451	Akenti_specific	0.268293	0.0168067	1.38127e-06	TC.BCT; betaine/carnitine transporter, BCCT family
K00912	Akenti_specific	0.853659	0.478992	1.36234e-06	lpxK; tetraacyldisaccharide 4'-kinase [EC:2.7.1.130]
K12267	Akenti_specific	0.243902	0.00840336	1.36064e-06	msrAB; peptide methionine sulfoxide reductase msrA/msrB [EC:1.8.4.11 1.8.4.12]
K08483	Akenti_specific	0.365854	0.0588235	1.3572e-06	PTS-EI.PTSI, ptsI; phosphotransferase system, enzyme I, PtsI [EC:2.7.3.9]
K00788	Akenti_specific	0.817073	0.436975	1.3572e-06	thiE; thiamine-phosphate pyrophosphorylase [EC:2.5.1.3]
K03978	Akenti_specific	0.926829	0.588235	1.3247e-06	engB; GTP-binding protein
K09118	Seawater_specific	0.0243902	0.319328	1.28537e-06	K09118; uncharacterized protein
K02666	Akenti_specific	0.426829	0.092437	1.23514e-06	pilQ; type IV pilus assembly protein PilQ
K03089	Akenti_specific	0.621951	0.235294	1.19347e-06	rpoH; RNA polymerase sigma-32 factor
K03598	Akenti_specific	0.292683	0.0252101	1.19347e-06	rseB; sigma-E factor negative regulatory protein RseB
K03803	Akenti_specific	0.292683	0.0252101	1.19347e-06	rseC; sigma-E factor negative regulatory protein RseC
K06013	Akenti_specific	0.292683	0.0252101	1.19347e-06	STE24; STE24 endopeptidase [EC:3.4.24.84]
K03152	Akenti_specific	0.292683	0.0252101	1.19347e-06	thiJ; protein deglycase [EC:3.5.1.124]
K07391	Akenti_specific	0.865854	0.495798	1.14269e-06	comM; magnesium chelatase family protein
K02400	Akenti_specific	0.573171	0.193277	1.09865e-06	flhA; flagellar biosynthesis protein FlhA
K05589	Akenti_specific	0.402439	0.0756303	9.62476e-07	ftsB; cell division protein FtsB
K00661	Akenti_specific	0.402439	0.0756303	9.62476e-07	maa; maltose O-acetyltransferase [EC:2.3.1.79]
K11085	Akenti_specific	0.841463	0.462185	9.62476e-07	msbA; ATP-binding cassette, subfamily B, bacterial MsbA [EC:3.6.3.-]
K19736	Akenti_specific	0.219512	0	8.56963e-07	aefR; TetR/AcrR family transcriptional regulator, regulator of autoinduction and epiphytic fitness
K08083	Akenti_specific	0.219512	0	8.56963e-07	algR; two-component system, LytTR family, response regulator AlgR
K02280	Akenti_specific	0.219512	0	8.56963e-07	cpaC, rcpA; pilus assembly protein CpaC
K01155	Akenti_specific	0.219512	0	8.56963e-07	E3.1.21.4; type II restriction enzyme [EC:3.1.21.4]
K05982	Akenti_specific	0.219512	0	8.56963e-07	E3.1.21.7, nfi; deoxyribonuclease V [EC:3.1.21.7]
K03814	Akenti_specific	0.219512	0	8.56963e-07	mtgA; monofunctional glycosyltransferase [EC:2.4.1.129]
K18829	Akenti_specific	0.219512	0	8.56963e-07	mvpT, vapB; antitoxin VapB
K15916	Seawater_specific	0	0.252101	8.56963e-07	pgi-pmi; glucose/mannose-6-phosphate isomerase [EC:5.3.1.9 5.3.1.8]
K02390	Akenti_specific	0.5	0.134454	8.42063e-07	flgE; flagellar hook protein FlgE
K08305	Akenti_specific	0.597561	0.210084	8.31688e-07	mltB; membrane-bound lytic murein transglycosylase B [EC:4.2.2.-]
K06179	Akenti_specific	0.597561	0.210084	8.31688e-07	rluC; 23S rRNA pseudouridine955/2504/2580 synthase [EC:5.4.99.24]
K03562	Akenti_specific	0.658537	0.260504	7.41581e-07	tolQ; biopolymer transport protein TolQ
K00631	Akenti_specific	0.341463	0.0420168	7.06618e-07	plsB; glycerol-3-phosphate O-acyltransferase [EC:2.3.1.15]
K02391	Akenti_specific	0.390244	0.0672269	6.91366e-07	flgF; flagellar basal-body rod protein FlgF
K03413	Akenti_specific	0.463415	0.109244	6.74189e-07	cheY; two-component system, chemotaxis family, chemotaxis protein CheY
K02456	Akenti_specific	0.463415	0.109244	6.74189e-07	gspG; general secretion pathway protein G
K03495	Akenti_specific	0.890244	0.521008	6.42246e-07	gidA, mnmG, MTO1; tRNA uridine 5-carboxymethylaminomethyl modification enzyme
K04096	Akenti_specific	0.890244	0.521008	6.42246e-07	smf; DNA processing protein
K02409	Akenti_specific	0.54878	0.168067	6.36155e-07	fliF; flagellar M-ring protein FliF
K02417	Akenti_specific	0.54878	0.168067	6.36155e-07	fliNY, fliN; flagellar motor switch protein FliN/FliY
K02196	Akenti_specific	0.280488	0.0168067	6.24163e-07	ccmD; heme exporter protein D
K02283	Akenti_specific	0.280488	0.0168067	6.24163e-07	cpaF, tadA; pilus assembly protein CpaF
K03528	Akenti_specific	0.280488	0.0168067	6.24163e-07	zipA; cell division protein ZipA
K00835	Akenti_specific	0.256098	0.00840336	5.96482e-07	avtA; valine--pyruvate aminotransferase [EC:2.6.1.66]
K06518	Akenti_specific	0.256098	0.00840336	5.96482e-07	cidA; holin-like protein
K01758	Seawater_specific	0.0853659	0.445378	5.96482e-07	CTH; cystathionine gamma-lyase [EC:4.4.1.1]
K16012	Akenti_specific	0.256098	0.00840336	5.96482e-07	cydC; ATP-binding cassette, subfamily C, bacterial CydC
K16013	Akenti_specific	0.256098	0.00840336	5.96482e-07	cydD; ATP-binding cassette, subfamily C, bacterial CydD
K07154	Akenti_specific	0.256098	0.00840336	5.96482e-07	hipA; serine/threonine-protein kinase HipA [EC:2.7.11.1]
K09765	Akenti_specific	0.256098	0.00840336	5.96482e-07	queH; epoxyqueuosine reductase [EC:1.17.99.6]
K07689	Akenti_specific	0.304878	0.0252101	5.46765e-07	uvrY, gacA, varA; two-component system, NarL family, invasion response regulator UvrY
K03147	Akenti_specific	0.573171	0.184874	5.34359e-07	thiC; phosphomethylpyrimidine synthase [EC:4.1.99.17]
K02422	Akenti_specific	0.414634	0.0756303	4.81951e-07	fliS; flagellar protein FliS
K03617	Akenti_specific	0.414634	0.0756303	4.81951e-07	rnfA; Na+-translocating ferredoxin:NAD+ oxidoreductase subunit A
K03615	Akenti_specific	0.414634	0.0756303	4.81951e-07	rnfC; Na+-translocating ferredoxin:NAD+ oxidoreductase subunit C [EC:7.2.1.2]
K03497	Akenti_specific	0.95122	0.613445	4.78673e-07	parB, spo0J; chromosome partitioning protein, ParB family
K03286	Akenti_specific	0.487805	0.117647	4.68334e-07	TC.OOP; OmpA-OmpF porin, OOP family
K18814	Seawater_specific	0.0365854	0.361345	4.50772e-07	ictB; putative inorganic carbon (hco3(-)) transporter
K03558	Akenti_specific	0.695122	0.285714	4.38003e-07	cvpA; membrane protein required for colicin V production
K03559	Akenti_specific	0.695122	0.285714	4.38003e-07	exbD; biopolymer transport protein ExbD
K17103	Akenti_specific	0.804878	0.403361	4.19899e-07	CHO1, pssA; CDP-diacylglycerol---serine O-phosphatidyltransferase [EC:2.7.8.8]
K08983	Seawater_specific	0	0.268908	4.19405e-07	K08983; putative membrane protein
K03560	Akenti_specific	0.658537	0.252101	3.84401e-07	tolR; biopolymer transport protein TolR
K08086	Akenti_specific	0.231707	0	3.80248e-07	fimV; pilus assembly protein FimV
K02388	Akenti_specific	0.536585	0.151261	3.80248e-07	flgC; flagellar basal-body rod protein FlgC
K02660	Akenti_specific	0.231707	0	3.80248e-07	pilJ; twitching motility protein PilJ
K02672	Akenti_specific	0.231707	0	3.80248e-07	pilW; type IV pilus assembly protein PilW
K00226	Akenti_specific	0.231707	0	3.80248e-07	pyrD; dihydroorotate dehydrogenase (fumarate) [EC:1.3.98.1]
K02655	Akenti_specific	0.353659	0.0420168	3.46375e-07	pilE; type IV pilus assembly protein PilE
K16137	Akenti_specific	0.47561	0.109244	3.40425e-07	nemR; TetR/AcrR family transcriptional regulator, transcriptional repressor for nem operon
[truncated: 2,103 more rows]

## Sheet: fig.5
Legend: Source Data for Figure 5, including the completeness (%) of key KEGG Modules presented in the text, derived from functional gene annotations of A. kenti ("aten" and "Host"), Symbiodiniaceae ("Cladocopium_goreaui" and "Symbio"), and MAGs.
Genome	Sample_type	Module_id	Module_name	Module_Completeness (%)	Module_title	Module_reaction	Module_metabolism_level1
Cladocopium_goreaui.proteins	Symbio	M00166	Reductive pentose phosphate cycle, ribulose-5P => glyceraldehyde-3P	75	Reductive pentose phosphate cycle	ribulose-5P => glyceraldehyde-3P	Energy_metabolism
Cladocopium_goreaui.proteins	Symbio	M00170	C4-dicarboxylic acid cycle, phosphoenolpyruvate carboxykinase type	75	C4-dicarboxylic acid cycle	phosphoenolpyruvate carboxykinase type	Energy_metabolism
Cladocopium_goreaui.proteins	Symbio	M00172	C4-dicarboxylic acid cycle, NADP - malic enzyme type	75	C4-dicarboxylic acid cycle	NADP - malic enzyme type	Energy_metabolism
Cladocopium_goreaui.proteins	Symbio	M00165	Reductive pentose phosphate cycle (Calvin cycle)	81.82	Reductive pentose phosphate cycle (Calvin cycle)	NA	Energy_metabolism
Cladocopium_goreaui.proteins	Symbio	M00167	Reductive pentose phosphate cycle, glyceraldehyde-3P => ribulose-5P	85.71	Reductive pentose phosphate cycle	glyceraldehyde-3P => ribulose-5P	Energy_metabolism
aten.prot.t1	Host	M00167	Reductive pentose phosphate cycle, glyceraldehyde-3P => ribulose-5P	85.71	Reductive pentose phosphate cycle	glyceraldehyde-3P => ribulose-5P	Energy_metabolism
aten_0.11.maker_post_001.proteins	Host	M00167	Reductive pentose phosphate cycle, glyceraldehyde-3P => ribulose-5P	85.71	Reductive pentose phosphate cycle	glyceraldehyde-3P => ribulose-5P	Energy_metabolism
Cladocopium_goreaui.proteins	Symbio	M00168	CAM (Crassulacean acid metabolism), dark	100	CAM (Crassulacean acid metabolism)	dark	Energy_metabolism
Cladocopium_goreaui.proteins	Symbio	M00169	CAM (Crassulacean acid metabolism), light	100	CAM (Crassulacean acid metabolism)	light	Energy_metabolism
aten_0.11.maker_post_001.proteins	Host	M00148	Succinate dehydrogenase (ubiquinone)	100	Succinate dehydrogenase (ubiquinone)	NA	Energy_metabolism
Fitzroy_MAG24	A.kenti_specific	M00144	NADH:quinone oxidoreductase, prokaryotes	100	NADH:quinone oxidoreductase	prokaryotes	Energy_metabolism
Russell_MAG2	A.kenti_specific	M00144	NADH:quinone oxidoreductase, prokaryotes	100	NADH:quinone oxidoreductase	prokaryotes	Energy_metabolism
Russell_MAG30	A.kenti_specific	M00144	NADH:quinone oxidoreductase, prokaryotes	100	NADH:quinone oxidoreductase	prokaryotes	Energy_metabolism
Magnetic_MAG20	A.kenti_specific	M00144	NADH:quinone oxidoreductase, prokaryotes	100	NADH:quinone oxidoreductase	prokaryotes	Energy_metabolism
Pandora_MAG12	A.kenti_specific	M00144	NADH:quinone oxidoreductase, prokaryotes	100	NADH:quinone oxidoreductase	prokaryotes	Energy_metabolism
Pandora_MAG14	A.kenti_specific	M00144	NADH:quinone oxidoreductase, prokaryotes	100	NADH:quinone oxidoreductase	prokaryotes	Energy_metabolism
Pandora_MAG15	seawater-specific	M00144	NADH:quinone oxidoreductase, prokaryotes	100	NADH:quinone oxidoreductase	prokaryotes	Energy_metabolism
Pandora_MAG31	A.kenti_specific	M00144	NADH:quinone oxidoreductase, prokaryotes	100	NADH:quinone oxidoreductase	prokaryotes	Energy_metabolism
Pandora_MAG32	A.kenti_specific	M00144	NADH:quinone oxidoreductase, prokaryotes	100	NADH:quinone oxidoreductase	prokaryotes	Energy_metabolism
Pandora_MAG37	A.kenti_specific	M00144	NADH:quinone oxidoreductase, prokaryotes	100	NADH:quinone oxidoreductase	prokaryotes	Energy_metabolism
Pelorus_MAG4	A.kenti_specific	M00144	NADH:quinone oxidoreductase, prokaryotes	100	NADH:quinone oxidoreductase	prokaryotes	Energy_metabolism
Pelorus_MAG5	A.kenti_specific	M00144	NADH:quinone oxidoreductase, prokaryotes	100	NADH:quinone oxidoreductase	prokaryotes	Energy_metabolism
Pelorus_MAG9	A.kenti_specific	M00144	NADH:quinone oxidoreductase, prokaryotes	100	NADH:quinone oxidoreductase	prokaryotes	Energy_metabolism
Pelorus_MAG10	A.kenti_specific	M00144	NADH:quinone oxidoreductase, prokaryotes	100	NADH:quinone oxidoreductase	prokaryotes	Energy_metabolism
Pelorus_MAG14	seawater-specific	M00144	NADH:quinone oxidoreductase, prokaryotes	100	NADH:quinone oxidoreductase	prokaryotes	Energy_metabolism
Pelorus_MAG20	A.kenti_specific	M00144	NADH:quinone oxidoreductase, prokaryotes	100	NADH:quinone oxidoreductase	prokaryotes	Energy_metabolism
seawater_Dunk_MAG1	seawater-specific	M00144	NADH:quinone oxidoreductase, prokaryotes	100	NADH:quinone oxidoreductase	prokaryotes	Energy_metabolism
seawater_Dunk_MAG29	seawater-specific	M00144	NADH:quinone oxidoreductase, prokaryotes	100	NADH:quinone oxidoreductase	prokaryotes	Energy_metabolism
seawater_Dunk_MAG3	seawater-specific	M00144	NADH:quinone oxidoreductase, prokaryotes	100	NADH:quinone oxidoreductase	prokaryotes	Energy_metabolism
seawater_Dunk_MAG4	seawater-specific	M00144	NADH:quinone oxidoreductase, prokaryotes	100	NADH:quinone oxidoreductase	prokaryotes	Energy_metabolism
seawater_Dunk_MAG5	seawater-specific	M00144	NADH:quinone oxidoreductase, prokaryotes	100	NADH:quinone oxidoreductase	prokaryotes	Energy_metabolism
seawater_Fitzroy_MAG1	seawater-specific	M00144	NADH:quinone oxidoreductase, prokaryotes	100	NADH:quinone oxidoreductase	prokaryotes	Energy_metabolism
seawater_Fitzroy_MAG15	seawater-specific	M00144	NADH:quinone oxidoreductase, prokaryotes	100	NADH:quinone oxidoreductase	prokaryotes	Energy_metabolism
seawater_Fitzroy_MAG2	seawater-specific	M00144	NADH:quinone oxidoreductase, prokaryotes	100	NADH:quinone oxidoreductase	prokaryotes	Energy_metabolism
seawater_Fitzroy_MAG3	seawater-specific	M00144	NADH:quinone oxidoreductase, prokaryotes	100	NADH:quinone oxidoreductase	prokaryotes	Energy_metabolism
seawater_Fitzroy_MAG31	seawater-specific	M00144	NADH:quinone oxidoreductase, prokaryotes	100	NADH:quinone oxidoreductase	prokaryotes	Energy_metabolism
seawater_Fitzroy_MAG4	seawater-specific	M00144	NADH:quinone oxidoreductase, prokaryotes	100	NADH:quinone oxidoreductase	prokaryotes	Energy_metabolism
seawater_Fitzroy_MAG5	seawater-specific	M00144	NADH:quinone oxidoreductase, prokaryotes	100	NADH:quinone oxidoreductase	prokaryotes	Energy_metabolism
seawater_Magnetic_MAG1	seawater-specific	M00144	NADH:quinone oxidoreductase, prokaryotes	100	NADH:quinone oxidoreductase	prokaryotes	Energy_metabolism
seawater_Magnetic_MAG10	seawater-specific	M00144	NADH:quinone oxidoreductase, prokaryotes	100	NADH:quinone oxidoreductase	prokaryotes	Energy_metabolism
seawater_Magnetic_MAG13	seawater-specific	M00144	NADH:quinone oxidoreductase, prokaryotes	100	NADH:quinone oxidoreductase	prokaryotes	Energy_metabolism
seawater_Magnetic_MAG2	seawater-specific	M00144	NADH:quinone oxidoreductase, prokaryotes	100	NADH:quinone oxidoreductase	prokaryotes	Energy_metabolism
seawater_Magnetic_MAG21	seawater-specific	M00144	NADH:quinone oxidoreductase, prokaryotes	100	NADH:quinone oxidoreductase	prokaryotes	Energy_metabolism
seawater_Magnetic_MAG3	seawater-specific	M00144	NADH:quinone oxidoreductase, prokaryotes	100	NADH:quinone oxidoreductase	prokaryotes	Energy_metabolism
seawater_Pandora_MAG1	seawater-specific	M00144	NADH:quinone oxidoreductase, prokaryotes	100	NADH:quinone oxidoreductase	prokaryotes	Energy_metabolism
seawater_Pandora_MAG2	seawater-specific	M00144	NADH:quinone oxidoreductase, prokaryotes	100	NADH:quinone oxidoreductase	prokaryotes	Energy_metabolism
seawater_Pandora_MAG22	seawater-specific	M00144	NADH:quinone oxidoreductase, prokaryotes	100	NADH:quinone oxidoreductase	prokaryotes	Energy_metabolism
seawater_Pandora_MAG4	seawater-specific	M00144	NADH:quinone oxidoreductase, prokaryotes	100	NADH:quinone oxidoreductase	prokaryotes	Energy_metabolism
seawater_Pandora_MAG6	seawater-specific	M00144	NADH:quinone oxidoreductase, prokaryotes	100	NADH:quinone oxidoreductase	prokaryotes	Energy_metabolism
seawater_Pandora_MAG8	seawater-specific	M00144	NADH:quinone oxidoreductase, prokaryotes	100	NADH:quinone oxidoreductase	prokaryotes	Energy_metabolism
seawater_Pandora_MAG9	seawater-specific	M00144	NADH:quinone oxidoreductase, prokaryotes	100	NADH:quinone oxidoreductase	prokaryotes	Energy_metabolism
seawater_Pelorus_MAG1	seawater-specific	M00144	NADH:quinone oxidoreductase, prokaryotes	100	NADH:quinone oxidoreductase	prokaryotes	Energy_metabolism
seawater_Pelorus_MAG17	seawater-specific	M00144	NADH:quinone oxidoreductase, prokaryotes	100	NADH:quinone oxidoreductase	prokaryotes	Energy_metabolism
seawater_Pelorus_MAG26	seawater-specific	M00144	NADH:quinone oxidoreductase, prokaryotes	100	NADH:quinone oxidoreductase	prokaryotes	Energy_metabolism
seawater_Pelorus_MAG3	seawater-specific	M00144	NADH:quinone oxidoreductase, prokaryotes	100	NADH:quinone oxidoreductase	prokaryotes	Energy_metabolism
seawater_Pelorus_MAG4	seawater-specific	M00144	NADH:quinone oxidoreductase, prokaryotes	100	NADH:quinone oxidoreductase	prokaryotes	Energy_metabolism
seawater_Pelorus_MAG5	seawater-specific	M00144	NADH:quinone oxidoreductase, prokaryotes	100	NADH:quinone oxidoreductase	prokaryotes	Energy_metabolism
seawater_Pelorus_MAG8	seawater-specific	M00144	NADH:quinone oxidoreductase, prokaryotes	100	NADH:quinone oxidoreductase	prokaryotes	Energy_metabolism
seawater_Russell_MAG1	seawater-specific	M00144	NADH:quinone oxidoreductase, prokaryotes	100	NADH:quinone oxidoreductase	prokaryotes	Energy_metabolism
seawater_Russell_MAG10	seawater-specific	M00144	NADH:quinone oxidoreductase, prokaryotes	100	NADH:quinone oxidoreductase	prokaryotes	Energy_metabolism
seawater_Russell_MAG2	seawater-specific	M00144	NADH:quinone oxidoreductase, prokaryotes	100	NADH:quinone oxidoreductase	prokaryotes	Energy_metabolism
seawater_Russell_MAG4	seawater-specific	M00144	NADH:quinone oxidoreductase, prokaryotes	100	NADH:quinone oxidoreductase	prokaryotes	Energy_metabolism
Russell_MAG29	seawater-specific	M00145	NAD(P)H:quinone oxidoreductase, chloroplasts and cyanobacteria	100	NAD(P)H:quinone oxidoreductase	chloroplasts and cyanobacteria	Energy_metabolism
Pandora_MAG8	seawater-specific	M00145	NAD(P)H:quinone oxidoreductase, chloroplasts and cyanobacteria	100	NAD(P)H:quinone oxidoreductase	chloroplasts and cyanobacteria	Energy_metabolism
Magnetic_MAG23	seawater-specific	M00145	NAD(P)H:quinone oxidoreductase, chloroplasts and cyanobacteria	100	NAD(P)H:quinone oxidoreductase	chloroplasts and cyanobacteria	Energy_metabolism
Russell_MAG42	seawater-specific	M00145	NAD(P)H:quinone oxidoreductase, chloroplasts and cyanobacteria	100	NAD(P)H:quinone oxidoreductase	chloroplasts and cyanobacteria	Energy_metabolism
Russell_MAG46	seawater-specific	M00145	NAD(P)H:quinone oxidoreductase, chloroplasts and cyanobacteria	100	NAD(P)H:quinone oxidoreductase	chloroplasts and cyanobacteria	Energy_metabolism
Pandora_MAG13	seawater-specific	M00145	NAD(P)H:quinone oxidoreductase, chloroplasts and cyanobacteria	100	NAD(P)H:quinone oxidoreductase	chloroplasts and cyanobacteria	Energy_metabolism
seawater_Fitzroy_MAG10	seawater-specific	M00145	NAD(P)H:quinone oxidoreductase, chloroplasts and cyanobacteria	100	NAD(P)H:quinone oxidoreductase	chloroplasts and cyanobacteria	Energy_metabolism
Fitzroy_MAG7	A.kenti_specific	M00149	Succinate dehydrogenase, prokaryotes	100	Succinate dehydrogenase	prokaryotes	Energy_metabolism
Fitzroy_MAG14	A.kenti_specific	M00149	Succinate dehydrogenase, prokaryotes	100	Succinate dehydrogenase	prokaryotes	Energy_metabolism
Fitzroy_MAG17	A.kenti_specific	M00149	Succinate dehydrogenase, prokaryotes	100	Succinate dehydrogenase	prokaryotes	Energy_metabolism
Fitzroy_MAG24	A.kenti_specific	M00149	Succinate dehydrogenase, prokaryotes	100	Succinate dehydrogenase	prokaryotes	Energy_metabolism
Dunk_MAG1	A.kenti_specific	M00149	Succinate dehydrogenase, prokaryotes	100	Succinate dehydrogenase	prokaryotes	Energy_metabolism
Dunk_MAG2	seawater-specific	M00149	Succinate dehydrogenase, prokaryotes	100	Succinate dehydrogenase	prokaryotes	Energy_metabolism
Russell_MAG1	A.kenti_specific	M00149	Succinate dehydrogenase, prokaryotes	100	Succinate dehydrogenase	prokaryotes	Energy_metabolism
Russell_MAG2	A.kenti_specific	M00149	Succinate dehydrogenase, prokaryotes	100	Succinate dehydrogenase	prokaryotes	Energy_metabolism
Russell_MAG3	A.kenti_specific	M00149	Succinate dehydrogenase, prokaryotes	100	Succinate dehydrogenase	prokaryotes	Energy_metabolism
Russell_MAG10	A.kenti_specific	M00149	Succinate dehydrogenase, prokaryotes	100	Succinate dehydrogenase	prokaryotes	Energy_metabolism
Russell_MAG11	A.kenti_specific	M00149	Succinate dehydrogenase, prokaryotes	100	Succinate dehydrogenase	prokaryotes	Energy_metabolism
Russell_MAG12	A.kenti_specific	M00149	Succinate dehydrogenase, prokaryotes	100	Succinate dehydrogenase	prokaryotes	Energy_metabolism
Russell_MAG20	A.kenti_specific	M00149	Succinate dehydrogenase, prokaryotes	100	Succinate dehydrogenase	prokaryotes	Energy_metabolism
Russell_MAG23	A.kenti_specific	M00149	Succinate dehydrogenase, prokaryotes	100	Succinate dehydrogenase	prokaryotes	Energy_metabolism
Pandora_MAG5	A.kenti_specific	M00149	Succinate dehydrogenase, prokaryotes	100	Succinate dehydrogenase	prokaryotes	Energy_metabolism
Magnetic_MAG1	A.kenti_specific	M00149	Succinate dehydrogenase, prokaryotes	100	Succinate dehydrogenase	prokaryotes	Energy_metabolism
Magnetic_MAG10	A.kenti_specific	M00149	Succinate dehydrogenase, prokaryotes	100	Succinate dehydrogenase	prokaryotes	Energy_metabolism
Magnetic_MAG11	A.kenti_specific	M00149	Succinate dehydrogenase, prokaryotes	100	Succinate dehydrogenase	prokaryotes	Energy_metabolism
Magnetic_MAG21	A.kenti_specific	M00149	Succinate dehydrogenase, prokaryotes	100	Succinate dehydrogenase	prokaryotes	Energy_metabolism
Magnetic_MAG22	A.kenti_specific	M00149	Succinate dehydrogenase, prokaryotes	100	Succinate dehydrogenase	prokaryotes	Energy_metabolism
Magnetic_MAG29	A.kenti_specific	M00149	Succinate dehydrogenase, prokaryotes	100	Succinate dehydrogenase	prokaryotes	Energy_metabolism
Russell_MAG40	A.kenti_specific	M00149	Succinate dehydrogenase, prokaryotes	100	Succinate dehydrogenase	prokaryotes	Energy_metabolism
Russell_MAG43	A.kenti_specific	M00149	Succinate dehydrogenase, prokaryotes	100	Succinate dehydrogenase	prokaryotes	Energy_metabolism
Russell_MAG45	A.kenti_specific	M00149	Succinate dehydrogenase, prokaryotes	100	Succinate dehydrogenase	prokaryotes	Energy_metabolism
Pandora_MAG11	A.kenti_specific	M00149	Succinate dehydrogenase, prokaryotes	100	Succinate dehydrogenase	prokaryotes	Energy_metabolism
Pandora_MAG16	A.kenti_specific	M00149	Succinate dehydrogenase, prokaryotes	100	Succinate dehydrogenase	prokaryotes	Energy_metabolism
Pandora_MAG17	A.kenti_specific	M00149	Succinate dehydrogenase, prokaryotes	100	Succinate dehydrogenase	prokaryotes	Energy_metabolism
Pandora_MAG18	A.kenti_specific	M00149	Succinate dehydrogenase, prokaryotes	100	Succinate dehydrogenase	prokaryotes	Energy_metabolism
Pandora_MAG19	A.kenti_specific	M00149	Succinate dehydrogenase, prokaryotes	100	Succinate dehydrogenase	prokaryotes	Energy_metabolism
Pandora_MAG22	A.kenti_specific	M00149	Succinate dehydrogenase, prokaryotes	100	Succinate dehydrogenase	prokaryotes	Energy_metabolism
Pandora_MAG24	A.kenti_specific	M00149	Succinate dehydrogenase, prokaryotes	100	Succinate dehydrogenase	prokaryotes	Energy_metabolism
Pandora_MAG29	A.kenti_specific	M00149	Succinate dehydrogenase, prokaryotes	100	Succinate dehydrogenase	prokaryotes	Energy_metabolism
Pandora_MAG32	A.kenti_specific	M00149	Succinate dehydrogenase, prokaryotes	100	Succinate dehydrogenase	prokaryotes	Energy_metabolism
Pandora_MAG34	A.kenti_specific	M00149	Succinate dehydrogenase, prokaryotes	100	Succinate dehydrogenase	prokaryotes	Energy_metabolism
Pelorus_MAG2	A.kenti_specific	M00149	Succinate dehydrogenase, prokaryotes	100	Succinate dehydrogenase	prokaryotes	Energy_metabolism
Pelorus_MAG4	A.kenti_specific	M00149	Succinate dehydrogenase, prokaryotes	100	Succinate dehydrogenase	prokaryotes	Energy_metabolism
Pelorus_MAG5	A.kenti_specific	M00149	Succinate dehydrogenase, prokaryotes	100	Succinate dehydrogenase	prokaryotes	Energy_metabolism
Pelorus_MAG7	A.kenti_specific	M00149	Succinate dehydrogenase, prokaryotes	100	Succinate dehydrogenase	prokaryotes	Energy_metabolism
Pelorus_MAG14	seawater-specific	M00149	Succinate dehydrogenase, prokaryotes	100	Succinate dehydrogenase	prokaryotes	Energy_metabolism
Pelorus_MAG18	A.kenti_specific	M00149	Succinate dehydrogenase, prokaryotes	100	Succinate dehydrogenase	prokaryotes	Energy_metabolism
Pelorus_MAG20	A.kenti_specific	M00149	Succinate dehydrogenase, prokaryotes	100	Succinate dehydrogenase	prokaryotes	Energy_metabolism
Pelorus_MAG24	A.kenti_specific	M00149	Succinate dehydrogenase, prokaryotes	100	Succinate dehydrogenase	prokaryotes	Energy_metabolism
seawater_Dunk_MAG1	seawater-specific	M00149	Succinate dehydrogenase, prokaryotes	100	Succinate dehydrogenase	prokaryotes	Energy_metabolism
seawater_Dunk_MAG31	seawater-specific	M00149	Succinate dehydrogenase, prokaryotes	100	Succinate dehydrogenase	prokaryotes	Energy_metabolism
seawater_Dunk_MAG4	seawater-specific	M00149	Succinate dehydrogenase, prokaryotes	100	Succinate dehydrogenase	prokaryotes	Energy_metabolism
seawater_Dunk_MAG9	seawater-specific	M00149	Succinate dehydrogenase, prokaryotes	100	Succinate dehydrogenase	prokaryotes	Energy_metabolism
seawater_Fitzroy_MAG1	seawater-specific	M00149	Succinate dehydrogenase, prokaryotes	100	Succinate dehydrogenase	prokaryotes	Energy_metabolism
seawater_Fitzroy_MAG2	seawater-specific	M00149	Succinate dehydrogenase, prokaryotes	100	Succinate dehydrogenase	prokaryotes	Energy_metabolism
seawater_Fitzroy_MAG31	seawater-specific	M00149	Succinate dehydrogenase, prokaryotes	100	Succinate dehydrogenase	prokaryotes	Energy_metabolism
seawater_Fitzroy_MAG7	seawater-specific	M00149	Succinate dehydrogenase, prokaryotes	100	Succinate dehydrogenase	prokaryotes	Energy_metabolism
seawater_Magnetic_MAG1	seawater-specific	M00149	Succinate dehydrogenase, prokaryotes	100	Succinate dehydrogenase	prokaryotes	Energy_metabolism
seawater_Magnetic_MAG10	seawater-specific	M00149	Succinate dehydrogenase, prokaryotes	100	Succinate dehydrogenase	prokaryotes	Energy_metabolism
seawater_Magnetic_MAG12	seawater-specific	M00149	Succinate dehydrogenase, prokaryotes	100	Succinate dehydrogenase	prokaryotes	Energy_metabolism
seawater_Magnetic_MAG2	seawater-specific	M00149	Succinate dehydrogenase, prokaryotes	100	Succinate dehydrogenase	prokaryotes	Energy_metabolism
seawater_Magnetic_MAG21	seawater-specific	M00149	Succinate dehydrogenase, prokaryotes	100	Succinate dehydrogenase	prokaryotes	Energy_metabolism
seawater_Magnetic_MAG6	seawater-specific	M00149	Succinate dehydrogenase, prokaryotes	100	Succinate dehydrogenase	prokaryotes	Energy_metabolism
seawater_Pandora_MAG1	seawater-specific	M00149	Succinate dehydrogenase, prokaryotes	100	Succinate dehydrogenase	prokaryotes	Energy_metabolism
seawater_Pandora_MAG22	seawater-specific	M00149	Succinate dehydrogenase, prokaryotes	100	Succinate dehydrogenase	prokaryotes	Energy_metabolism
seawater_Pandora_MAG4	seawater-specific	M00149	Succinate dehydrogenase, prokaryotes	100	Succinate dehydrogenase	prokaryotes	Energy_metabolism
seawater_Pandora_MAG5	seawater-specific	M00149	Succinate dehydrogenase, prokaryotes	100	Succinate dehydrogenase	prokaryotes	Energy_metabolism
seawater_Pandora_MAG9	seawater-specific	M00149	Succinate dehydrogenase, prokaryotes	100	Succinate dehydrogenase	prokaryotes	Energy_metabolism
seawater_Pelorus_MAG1	seawater-specific	M00149	Succinate dehydrogenase, prokaryotes	100	Succinate dehydrogenase	prokaryotes	Energy_metabolism
seawater_Pelorus_MAG21	seawater-specific	M00149	Succinate dehydrogenase, prokaryotes	100	Succinate dehydrogenase	prokaryotes	Energy_metabolism
seawater_Pelorus_MAG26	seawater-specific	M00149	Succinate dehydrogenase, prokaryotes	100	Succinate dehydrogenase	prokaryotes	Energy_metabolism
seawater_Pelorus_MAG29	seawater-specific	M00149	Succinate dehydrogenase, prokaryotes	100	Succinate dehydrogenase	prokaryotes	Energy_metabolism
seawater_Pelorus_MAG8	seawater-specific	M00149	Succinate dehydrogenase, prokaryotes	100	Succinate dehydrogenase	prokaryotes	Energy_metabolism
seawater_Russell_MAG1	seawater-specific	M00149	Succinate dehydrogenase, prokaryotes	100	Succinate dehydrogenase	prokaryotes	Energy_metabolism
seawater_Russell_MAG2	seawater-specific	M00149	Succinate dehydrogenase, prokaryotes	100	Succinate dehydrogenase	prokaryotes	Energy_metabolism
seawater_Russell_MAG3	seawater-specific	M00149	Succinate dehydrogenase, prokaryotes	100	Succinate dehydrogenase	prokaryotes	Energy_metabolism
Fitzroy_MAG7	A.kenti_specific	M00150	Fumarate reductase, prokaryotes	100	Fumarate reductase	prokaryotes	Energy_metabolism
Fitzroy_MAG17	A.kenti_specific	M00150	Fumarate reductase, prokaryotes	100	Fumarate reductase	prokaryotes	Energy_metabolism
Dunk_MAG4	A.kenti_specific	M00150	Fumarate reductase, prokaryotes	100	Fumarate reductase	prokaryotes	Energy_metabolism
Russell_MAG1	A.kenti_specific	M00150	Fumarate reductase, prokaryotes	100	Fumarate reductase	prokaryotes	Energy_metabolism
Russell_MAG2	A.kenti_specific	M00150	Fumarate reductase, prokaryotes	100	Fumarate reductase	prokaryotes	Energy_metabolism
Russell_MAG12	A.kenti_specific	M00150	Fumarate reductase, prokaryotes	100	Fumarate reductase	prokaryotes	Energy_metabolism
Magnetic_MAG22	A.kenti_specific	M00150	Fumarate reductase, prokaryotes	100	Fumarate reductase	prokaryotes	Energy_metabolism
Pandora_MAG11	A.kenti_specific	M00150	Fumarate reductase, prokaryotes	100	Fumarate reductase	prokaryotes	Energy_metabolism
Pandora_MAG16	A.kenti_specific	M00150	Fumarate reductase, prokaryotes	100	Fumarate reductase	prokaryotes	Energy_metabolism
Pandora_MAG22	A.kenti_specific	M00150	Fumarate reductase, prokaryotes	100	Fumarate reductase	prokaryotes	Energy_metabolism
Pelorus_MAG5	A.kenti_specific	M00150	Fumarate reductase, prokaryotes	100	Fumarate reductase	prokaryotes	Energy_metabolism
Pelorus_MAG14	seawater-specific	M00150	Fumarate reductase, prokaryotes	100	Fumarate reductase	prokaryotes	Energy_metabolism
Pelorus_MAG18	A.kenti_specific	M00150	Fumarate reductase, prokaryotes	100	Fumarate reductase	prokaryotes	Energy_metabolism
seawater_Dunk_MAG4	seawater-specific	M00150	Fumarate reductase, prokaryotes	100	Fumarate reductase	prokaryotes	Energy_metabolism
seawater_Fitzroy_MAG1	seawater-specific	M00150	Fumarate reductase, prokaryotes	100	Fumarate reductase	prokaryotes	Energy_metabolism
seawater_Magnetic_MAG12	seawater-specific	M00150	Fumarate reductase, prokaryotes	100	Fumarate reductase	prokaryotes	Energy_metabolism
seawater_Magnetic_MAG2	seawater-specific	M00150	Fumarate reductase, prokaryotes	100	Fumarate reductase	prokaryotes	Energy_metabolism
seawater_Pandora_MAG1	seawater-specific	M00150	Fumarate reductase, prokaryotes	100	Fumarate reductase	prokaryotes	Energy_metabolism
seawater_Russell_MAG1	seawater-specific	M00150	Fumarate reductase, prokaryotes	100	Fumarate reductase	prokaryotes	Energy_metabolism
Fitzroy_MAG7	A.kenti_specific	M00151	Cytochrome bc1 complex respiratory unit	100	Cytochrome bc1 complex respiratory unit	NA	Energy_metabolism
Fitzroy_MAG14	A.kenti_specific	M00151	Cytochrome bc1 complex respiratory unit	100	Cytochrome bc1 complex respiratory unit	NA	Energy_metabolism
Fitzroy_MAG17	A.kenti_specific	M00151	Cytochrome bc1 complex respiratory unit	100	Cytochrome bc1 complex respiratory unit	NA	Energy_metabolism
Fitzroy_MAG24	A.kenti_specific	M00151	Cytochrome bc1 complex respiratory unit	100	Cytochrome bc1 complex respiratory unit	NA	Energy_metabolism
Dunk_MAG1	A.kenti_specific	M00151	Cytochrome bc1 complex respiratory unit	100	Cytochrome bc1 complex respiratory unit	NA	Energy_metabolism
Dunk_MAG4	A.kenti_specific	M00151	Cytochrome bc1 complex respiratory unit	100	Cytochrome bc1 complex respiratory unit	NA	Energy_metabolism
Russell_MAG1	A.kenti_specific	M00151	Cytochrome bc1 complex respiratory unit	100	Cytochrome bc1 complex respiratory unit	NA	Energy_metabolism
Russell_MAG2	A.kenti_specific	M00151	Cytochrome bc1 complex respiratory unit	100	Cytochrome bc1 complex respiratory unit	NA	Energy_metabolism
Russell_MAG10	A.kenti_specific	M00151	Cytochrome bc1 complex respiratory unit	100	Cytochrome bc1 complex respiratory unit	NA	Energy_metabolism
Russell_MAG11	A.kenti_specific	M00151	Cytochrome bc1 complex respiratory unit	100	Cytochrome bc1 complex respiratory unit	NA	Energy_metabolism
Russell_MAG12	A.kenti_specific	M00151	Cytochrome bc1 complex respiratory unit	100	Cytochrome bc1 complex respiratory unit	NA	Energy_metabolism
Russell_MAG23	A.kenti_specific	M00151	Cytochrome bc1 complex respiratory unit	100	Cytochrome bc1 complex respiratory unit	NA	Energy_metabolism
Russell_MAG25	A.kenti_specific	M00151	Cytochrome bc1 complex respiratory unit	100	Cytochrome bc1 complex respiratory unit	NA	Energy_metabolism
Pandora_MAG5	A.kenti_specific	M00151	Cytochrome bc1 complex respiratory unit	100	Cytochrome bc1 complex respiratory unit	NA	Energy_metabolism
Magnetic_MAG1	A.kenti_specific	M00151	Cytochrome bc1 complex respiratory unit	100	Cytochrome bc1 complex respiratory unit	NA	Energy_metabolism
Magnetic_MAG10	A.kenti_specific	M00151	Cytochrome bc1 complex respiratory unit	100	Cytochrome bc1 complex respiratory unit	NA	Energy_metabolism
Magnetic_MAG11	A.kenti_specific	M00151	Cytochrome bc1 complex respiratory unit	100	Cytochrome bc1 complex respiratory unit	NA	Energy_metabolism
Magnetic_MAG15	A.kenti_specific	M00151	Cytochrome bc1 complex respiratory unit	100	Cytochrome bc1 complex respiratory unit	NA	Energy_metabolism
Magnetic_MAG20	A.kenti_specific	M00151	Cytochrome bc1 complex respiratory unit	100	Cytochrome bc1 complex respiratory unit	NA	Energy_metabolism
Magnetic_MAG22	A.kenti_specific	M00151	Cytochrome bc1 complex respiratory unit	100	Cytochrome bc1 complex respiratory unit	NA	Energy_metabolism
Magnetic_MAG29	A.kenti_specific	M00151	Cytochrome bc1 complex respiratory unit	100	Cytochrome bc1 complex respiratory unit	NA	Energy_metabolism
Russell_MAG43	A.kenti_specific	M00151	Cytochrome bc1 complex respiratory unit	100	Cytochrome bc1 complex respiratory unit	NA	Energy_metabolism
Russell_MAG45	A.kenti_specific	M00151	Cytochrome bc1 complex respiratory unit	100	Cytochrome bc1 complex respiratory unit	NA	Energy_metabolism
Pandora_MAG11	A.kenti_specific	M00151	Cytochrome bc1 complex respiratory unit	100	Cytochrome bc1 complex respiratory unit	NA	Energy_metabolism
Pandora_MAG16	A.kenti_specific	M00151	Cytochrome bc1 complex respiratory unit	100	Cytochrome bc1 complex respiratory unit	NA	Energy_metabolism
Pandora_MAG22	A.kenti_specific	M00151	Cytochrome bc1 complex respiratory unit	100	Cytochrome bc1 complex respiratory unit	NA	Energy_metabolism
Pandora_MAG24	A.kenti_specific	M00151	Cytochrome bc1 complex respiratory unit	100	Cytochrome bc1 complex respiratory unit	NA	Energy_metabolism
Pandora_MAG29	A.kenti_specific	M00151	Cytochrome bc1 complex respiratory unit	100	Cytochrome bc1 complex respiratory unit	NA	Energy_metabolism
Pandora_MAG31	A.kenti_specific	M00151	Cytochrome bc1 complex respiratory unit	100	Cytochrome bc1 complex respiratory unit	NA	Energy_metabolism
Pelorus_MAG5	A.kenti_specific	M00151	Cytochrome bc1 complex respiratory unit	100	Cytochrome bc1 complex respiratory unit	NA	Energy_metabolism
Pelorus_MAG7	A.kenti_specific	M00151	Cytochrome bc1 complex respiratory unit	100	Cytochrome bc1 complex respiratory unit	NA	Energy_metabolism
Pelorus_MAG14	seawater-specific	M00151	Cytochrome bc1 complex respiratory unit	100	Cytochrome bc1 complex respiratory unit	NA	Energy_metabolism
Pelorus_MAG18	A.kenti_specific	M00151	Cytochrome bc1 complex respiratory unit	100	Cytochrome bc1 complex respiratory unit	NA	Energy_metabolism
Pelorus_MAG20	A.kenti_specific	M00151	Cytochrome bc1 complex respiratory unit	100	Cytochrome bc1 complex respiratory unit	NA	Energy_metabolism
seawater_Dunk_MAG1	seawater-specific	M00151	Cytochrome bc1 complex respiratory unit	100	Cytochrome bc1 complex respiratory unit	NA	Energy_metabolism
seawater_Dunk_MAG31	seawater-specific	M00151	Cytochrome bc1 complex respiratory unit	100	Cytochrome bc1 complex respiratory unit	NA	Energy_metabolism
seawater_Dunk_MAG4	seawater-specific	M00151	Cytochrome bc1 complex respiratory unit	100	Cytochrome bc1 complex respiratory unit	NA	Energy_metabolism
seawater_Dunk_MAG9	seawater-specific	M00151	Cytochrome bc1 complex respiratory unit	100	Cytochrome bc1 complex respiratory unit	NA	Energy_metabolism
seawater_Fitzroy_MAG1	seawater-specific	M00151	Cytochrome bc1 complex respiratory unit	100	Cytochrome bc1 complex respiratory unit	NA	Energy_metabolism
seawater_Fitzroy_MAG2	seawater-specific	M00151	Cytochrome bc1 complex respiratory unit	100	Cytochrome bc1 complex respiratory unit	NA	Energy_metabolism
seawater_Fitzroy_MAG31	seawater-specific	M00151	Cytochrome bc1 complex respiratory unit	100	Cytochrome bc1 complex respiratory unit	NA	Energy_metabolism
seawater_Fitzroy_MAG35	seawater-specific	M00151	Cytochrome bc1 complex respiratory unit	100	Cytochrome bc1 complex respiratory unit	NA	Energy_metabolism
seawater_Magnetic_MAG1	seawater-specific	M00151	Cytochrome bc1 complex respiratory unit	100	Cytochrome bc1 complex respiratory unit	NA	Energy_metabolism
seawater_Magnetic_MAG12	seawater-specific	M00151	Cytochrome bc1 complex respiratory unit	100	Cytochrome bc1 complex respiratory unit	NA	Energy_metabolism
seawater_Magnetic_MAG2	seawater-specific	M00151	Cytochrome bc1 complex respiratory unit	100	Cytochrome bc1 complex respiratory unit	NA	Energy_metabolism
seawater_Magnetic_MAG21	seawater-specific	M00151	Cytochrome bc1 complex respiratory unit	100	Cytochrome bc1 complex respiratory unit	NA	Energy_metabolism
seawater_Magnetic_MAG23	seawater-specific	M00151	Cytochrome bc1 complex respiratory unit	100	Cytochrome bc1 complex respiratory unit	NA	Energy_metabolism
seawater_Magnetic_MAG6	seawater-specific	M00151	Cytochrome bc1 complex respiratory unit	100	Cytochrome bc1 complex respiratory unit	NA	Energy_metabolism
seawater_Pandora_MAG1	seawater-specific	M00151	Cytochrome bc1 complex respiratory unit	100	Cytochrome bc1 complex respiratory unit	NA	Energy_metabolism
seawater_Pandora_MAG22	seawater-specific	M00151	Cytochrome bc1 complex respiratory unit	100	Cytochrome bc1 complex respiratory unit	NA	Energy_metabolism
seawater_Pandora_MAG4	seawater-specific	M00151	Cytochrome bc1 complex respiratory unit	100	Cytochrome bc1 complex respiratory unit	NA	Energy_metabolism
seawater_Pandora_MAG9	seawater-specific	M00151	Cytochrome bc1 complex respiratory unit	100	Cytochrome bc1 complex respiratory unit	NA	Energy_metabolism
seawater_Pelorus_MAG1	seawater-specific	M00151	Cytochrome bc1 complex respiratory unit	100	Cytochrome bc1 complex respiratory unit	NA	Energy_metabolism
seawater_Pelorus_MAG21	seawater-specific	M00151	Cytochrome bc1 complex respiratory unit	100	Cytochrome bc1 complex respiratory unit	NA	Energy_metabolism
seawater_Pelorus_MAG26	seawater-specific	M00151	Cytochrome bc1 complex respiratory unit	100	Cytochrome bc1 complex respiratory unit	NA	Energy_metabolism
seawater_Pelorus_MAG8	seawater-specific	M00151	Cytochrome bc1 complex respiratory unit	100	Cytochrome bc1 complex respiratory unit	NA	Energy_metabolism
seawater_Russell_MAG1	seawater-specific	M00151	Cytochrome bc1 complex respiratory unit	100	Cytochrome bc1 complex respiratory unit	NA	Energy_metabolism
seawater_Russell_MAG2	seawater-specific	M00151	Cytochrome bc1 complex respiratory unit	100	Cytochrome bc1 complex respiratory unit	NA	Energy_metabolism
Fitzroy_MAG2	A.kenti_specific	M00155	Cytochrome c oxidase, prokaryotes	100	Cytochrome c oxidase	prokaryotes	Energy_metabolism
Fitzroy_MAG3	A.kenti_specific	M00155	Cytochrome c oxidase, prokaryotes	100	Cytochrome c oxidase	prokaryotes	Energy_metabolism
Fitzroy_MAG4	A.kenti_specific	M00155	Cytochrome c oxidase, prokaryotes	100	Cytochrome c oxidase	prokaryotes	Energy_metabolism
Fitzroy_MAG5	A.kenti_specific	M00155	Cytochrome c oxidase, prokaryotes	100	Cytochrome c oxidase	prokaryotes	Energy_metabolism
Fitzroy_MAG7	A.kenti_specific	M00155	Cytochrome c oxidase, prokaryotes	100	Cytochrome c oxidase	prokaryotes	Energy_metabolism
Fitzroy_MAG8	seawater-specific	M00155	Cytochrome c oxidase, prokaryotes	100	Cytochrome c oxidase	prokaryotes	Energy_metabolism
Fitzroy_MAG12	A.kenti_specific	M00155	Cytochrome c oxidase, prokaryotes	100	Cytochrome c oxidase	prokaryotes	Energy_metabolism
Fitzroy_MAG14	A.kenti_specific	M00155	Cytochrome c oxidase, prokaryotes	100	Cytochrome c oxidase	prokaryotes	Energy_metabolism
Fitzroy_MAG17	A.kenti_specific	M00155	Cytochrome c oxidase, prokaryotes	100	Cytochrome c oxidase	prokaryotes	Energy_metabolism
Fitzroy_MAG19	seawater-specific	M00155	Cytochrome c oxidase, prokaryotes	100	Cytochrome c oxidase	prokaryotes	Energy_metabolism
Fitzroy_MAG24	A.kenti_specific	M00155	Cytochrome c oxidase, prokaryotes	100	Cytochrome c oxidase	prokaryotes	Energy_metabolism
Fitzroy_MAG27	seawater-specific	M00155	Cytochrome c oxidase, prokaryotes	100	Cytochrome c oxidase	prokaryotes	Energy_metabolism
Dunk_MAG1	A.kenti_specific	M00155	Cytochrome c oxidase, prokaryotes	100	Cytochrome c oxidase	prokaryotes	Energy_metabolism
Dunk_MAG2	seawater-specific	M00155	Cytochrome c oxidase, prokaryotes	100	Cytochrome c oxidase	prokaryotes	Energy_metabolism
Dunk_MAG4	A.kenti_specific	M00155	Cytochrome c oxidase, prokaryotes	100	Cytochrome c oxidase	prokaryotes	Energy_metabolism
Dunk_MAG6	seawater-specific	M00155	Cytochrome c oxidase, prokaryotes	100	Cytochrome c oxidase	prokaryotes	Energy_metabolism
Dunk_MAG10	A.kenti_specific	M00155	Cytochrome c oxidase, prokaryotes	100	Cytochrome c oxidase	prokaryotes	Energy_metabolism
Russell_MAG1	A.kenti_specific	M00155	Cytochrome c oxidase, prokaryotes	100	Cytochrome c oxidase	prokaryotes	Energy_metabolism
Russell_MAG2	A.kenti_specific	M00155	Cytochrome c oxidase, prokaryotes	100	Cytochrome c oxidase	prokaryotes	Energy_metabolism
Russell_MAG3	A.kenti_specific	M00155	Cytochrome c oxidase, prokaryotes	100	Cytochrome c oxidase	prokaryotes	Energy_metabolism
Russell_MAG5	seawater-specific	M00155	Cytochrome c oxidase, prokaryotes	100	Cytochrome c oxidase	prokaryotes	Energy_metabolism
Russell_MAG10	A.kenti_specific	M00155	Cytochrome c oxidase, prokaryotes	100	Cytochrome c oxidase	prokaryotes	Energy_metabolism
Russell_MAG12	A.kenti_specific	M00155	Cytochrome c oxidase, prokaryotes	100	Cytochrome c oxidase	prokaryotes	Energy_metabolism
Russell_MAG19	A.kenti_specific	M00155	Cytochrome c oxidase, prokaryotes	100	Cytochrome c oxidase	prokaryotes	Energy_metabolism
Russell_MAG20	A.kenti_specific	M00155	Cytochrome c oxidase, prokaryotes	100	Cytochrome c oxidase	prokaryotes	Energy_metabolism
Russell_MAG22	A.kenti_specific	M00155	Cytochrome c oxidase, prokaryotes	100	Cytochrome c oxidase	prokaryotes	Energy_metabolism
Russell_MAG24	seawater-specific	M00155	Cytochrome c oxidase, prokaryotes	100	Cytochrome c oxidase	prokaryotes	Energy_metabolism
Russell_MAG25	A.kenti_specific	M00155	Cytochrome c oxidase, prokaryotes	100	Cytochrome c oxidase	prokaryotes	Energy_metabolism
Russell_MAG29	seawater-specific	M00155	Cytochrome c oxidase, prokaryotes	100	Cytochrome c oxidase	prokaryotes	Energy_metabolism
Russell_MAG30	A.kenti_specific	M00155	Cytochrome c oxidase, prokaryotes	100	Cytochrome c oxidase	prokaryotes	Energy_metabolism
Pandora_MAG5	A.kenti_specific	M00155	Cytochrome c oxidase, prokaryotes	100	Cytochrome c oxidase	prokaryotes	Energy_metabolism
Pandora_MAG8	seawater-specific	M00155	Cytochrome c oxidase, prokaryotes	100	Cytochrome c oxidase	prokaryotes	Energy_metabolism
Magnetic_MAG1	A.kenti_specific	M00155	Cytochrome c oxidase, prokaryotes	100	Cytochrome c oxidase	prokaryotes	Energy_metabolism
Magnetic_MAG3	A.kenti_specific	M00155	Cytochrome c oxidase, prokaryotes	100	Cytochrome c oxidase	prokaryotes	Energy_metabolism
Magnetic_MAG7	A.kenti_specific	M00155	Cytochrome c oxidase, prokaryotes	100	Cytochrome c oxidase	prokaryotes	Energy_metabolism
Magnetic_MAG10	A.kenti_specific	M00155	Cytochrome c oxidase, prokaryotes	100	Cytochrome c oxidase	prokaryotes	Energy_metabolism
Magnetic_MAG11	A.kenti_specific	M00155	Cytochrome c oxidase, prokaryotes	100	Cytochrome c oxidase	prokaryotes	Energy_metabolism
Magnetic_MAG13	A.kenti_specific	M00155	Cytochrome c oxidase, prokaryotes	100	Cytochrome c oxidase	prokaryotes	Energy_metabolism
Magnetic_MAG15	A.kenti_specific	M00155	Cytochrome c oxidase, prokaryotes	100	Cytochrome c oxidase	prokaryotes	Energy_metabolism
Magnetic_MAG16	A.kenti_specific	M00155	Cytochrome c oxidase, prokaryotes	100	Cytochrome c oxidase	prokaryotes	Energy_metabolism
Dunk_MAG12	seawater-specific	M00155	Cytochrome c oxidase, prokaryotes	100	Cytochrome c oxidase	prokaryotes	Energy_metabolism
Magnetic_MAG20	A.kenti_specific	M00155	Cytochrome c oxidase, prokaryotes	100	Cytochrome c oxidase	prokaryotes	Energy_metabolism
Magnetic_MAG22	A.kenti_specific	M00155	Cytochrome c oxidase, prokaryotes	100	Cytochrome c oxidase	prokaryotes	Energy_metabolism
Magnetic_MAG23	seawater-specific	M00155	Cytochrome c oxidase, prokaryotes	100	Cytochrome c oxidase	prokaryotes	Energy_metabolism
Magnetic_MAG29	A.kenti_specific	M00155	Cytochrome c oxidase, prokaryotes	100	Cytochrome c oxidase	prokaryotes	Energy_metabolism
Russell_MAG33	A.kenti_specific	M00155	Cytochrome c oxidase, prokaryotes	100	Cytochrome c oxidase	prokaryotes	Energy_metabolism
Russell_MAG41	A.kenti_specific	M00155	Cytochrome c oxidase, prokaryotes	100	Cytochrome c oxidase	prokaryotes	Energy_metabolism
Russell_MAG42	seawater-specific	M00155	Cytochrome c oxidase, prokaryotes	100	Cytochrome c oxidase	prokaryotes	Energy_metabolism
Russell_MAG43	A.kenti_specific	M00155	Cytochrome c oxidase, prokaryotes	100	Cytochrome c oxidase	prokaryotes	Energy_metabolism
Russell_MAG45	A.kenti_specific	M00155	Cytochrome c oxidase, prokaryotes	100	Cytochrome c oxidase	prokaryotes	Energy_metabolism
Russell_MAG46	seawater-specific	M00155	Cytochrome c oxidase, prokaryotes	100	Cytochrome c oxidase	prokaryotes	Energy_metabolism
Pandora_MAG11	A.kenti_specific	M00155	Cytochrome c oxidase, prokaryotes	100	Cytochrome c oxidase	prokaryotes	Energy_metabolism
Pandora_MAG12	A.kenti_specific	M00155	Cytochrome c oxidase, prokaryotes	100	Cytochrome c oxidase	prokaryotes	Energy_metabolism
Pandora_MAG13	seawater-specific	M00155	Cytochrome c oxidase, prokaryotes	100	Cytochrome c oxidase	prokaryotes	Energy_metabolism
Pandora_MAG14	A.kenti_specific	M00155	Cytochrome c oxidase, prokaryotes	100	Cytochrome c oxidase	prokaryotes	Energy_metabolism
Pandora_MAG15	seawater-specific	M00155	Cytochrome c oxidase, prokaryotes	100	Cytochrome c oxidase	prokaryotes	Energy_metabolism
Pandora_MAG16	A.kenti_specific	M00155	Cytochrome c oxidase, prokaryotes	100	Cytochrome c oxidase	prokaryotes	Energy_metabolism
Pandora_MAG17	A.kenti_specific	M00155	Cytochrome c oxidase, prokaryotes	100	Cytochrome c oxidase	prokaryotes	Energy_metabolism
Pandora_MAG20	A.kenti_specific	M00155	Cytochrome c oxidase, prokaryotes	100	Cytochrome c oxidase	prokaryotes	Energy_metabolism
Pandora_MAG22	A.kenti_specific	M00155	Cytochrome c oxidase, prokaryotes	100	Cytochrome c oxidase	prokaryotes	Energy_metabolism
Pandora_MAG23	A.kenti_specific	M00155	Cytochrome c oxidase, prokaryotes	100	Cytochrome c oxidase	prokaryotes	Energy_metabolism
Pandora_MAG24	A.kenti_specific	M00155	Cytochrome c oxidase, prokaryotes	100	Cytochrome c oxidase	prokaryotes	Energy_metabolism
Pandora_MAG29	A.kenti_specific	M00155	Cytochrome c oxidase, prokaryotes	100	Cytochrome c oxidase	prokaryotes	Energy_metabolism
Pandora_MAG31	A.kenti_specific	M00155	Cytochrome c oxidase, prokaryotes	100	Cytochrome c oxidase	prokaryotes	Energy_metabolism
Pandora_MAG32	A.kenti_specific	M00155	Cytochrome c oxidase, prokaryotes	100	Cytochrome c oxidase	prokaryotes	Energy_metabolism
Pandora_MAG34	A.kenti_specific	M00155	Cytochrome c oxidase, prokaryotes	100	Cytochrome c oxidase	prokaryotes	Energy_metabolism
Pelorus_MAG3	seawater-specific	M00155	Cytochrome c oxidase, prokaryotes	100	Cytochrome c oxidase	prokaryotes	Energy_metabolism
Pelorus_MAG4	A.kenti_specific	M00155	Cytochrome c oxidase, prokaryotes	100	Cytochrome c oxidase	prokaryotes	Energy_metabolism
Pelorus_MAG7	A.kenti_specific	M00155	Cytochrome c oxidase, prokaryotes	100	Cytochrome c oxidase	prokaryotes	Energy_metabolism
Pelorus_MAG14	seawater-specific	M00155	Cytochrome c oxidase, prokaryotes	100	Cytochrome c oxidase	prokaryotes	Energy_metabolism
Pelorus_MAG15	seawater-specific	M00155	Cytochrome c oxidase, prokaryotes	100	Cytochrome c oxidase	prokaryotes	Energy_metabolism
Pelorus_MAG18	A.kenti_specific	M00155	Cytochrome c oxidase, prokaryotes	100	Cytochrome c oxidase	prokaryotes	Energy_metabolism
Pelorus_MAG19	seawater-specific	M00155	Cytochrome c oxidase, prokaryotes	100	Cytochrome c oxidase	prokaryotes	Energy_metabolism
Pelorus_MAG20	A.kenti_specific	M00155	Cytochrome c oxidase, prokaryotes	100	Cytochrome c oxidase	prokaryotes	Energy_metabolism
Pelorus_MAG21	seawater-specific	M00155	Cytochrome c oxidase, prokaryotes	100	Cytochrome c oxidase	prokaryotes	Energy_metabolism
Pelorus_MAG22	A.kenti_specific	M00155	Cytochrome c oxidase, prokaryotes	100	Cytochrome c oxidase	prokaryotes	Energy_metabolism
Pelorus_MAG24	A.kenti_specific	M00155	Cytochrome c oxidase, prokaryotes	100	Cytochrome c oxidase	prokaryotes	Energy_metabolism
seawater_Dunk_MAG1	seawater-specific	M00155	Cytochrome c oxidase, prokaryotes	100	Cytochrome c oxidase	prokaryotes	Energy_metabolism
seawater_Dunk_MAG12	seawater-specific	M00155	Cytochrome c oxidase, prokaryotes	100	Cytochrome c oxidase	prokaryotes	Energy_metabolism
seawater_Dunk_MAG18	seawater-specific	M00155	Cytochrome c oxidase, prokaryotes	100	Cytochrome c oxidase	prokaryotes	Energy_metabolism
seawater_Dunk_MAG25	seawater-specific	M00155	Cytochrome c oxidase, prokaryotes	100	Cytochrome c oxidase	prokaryotes	Energy_metabolism
seawater_Dunk_MAG27	seawater-specific	M00155	Cytochrome c oxidase, prokaryotes	100	Cytochrome c oxidase	prokaryotes	Energy_metabolism
seawater_Dunk_MAG29	seawater-specific	M00155	Cytochrome c oxidase, prokaryotes	100	Cytochrome c oxidase	prokaryotes	Energy_metabolism
seawater_Dunk_MAG3	seawater-specific	M00155	Cytochrome c oxidase, prokaryotes	100	Cytochrome c oxidase	prokaryotes	Energy_metabolism
seawater_Dunk_MAG4	seawater-specific	M00155	Cytochrome c oxidase, prokaryotes	100	Cytochrome c oxidase	prokaryotes	Energy_metabolism
seawater_Dunk_MAG6	seawater-specific	M00155	Cytochrome c oxidase, prokaryotes	100	Cytochrome c oxidase	prokaryotes	Energy_metabolism
seawater_Dunk_MAG7	seawater-specific	M00155	Cytochrome c oxidase, prokaryotes	100	Cytochrome c oxidase	prokaryotes	Energy_metabolism
seawater_Dunk_MAG9	seawater-specific	M00155	Cytochrome c oxidase, prokaryotes	100	Cytochrome c oxidase	prokaryotes	Energy_metabolism
seawater_Fitzroy_MAG1	seawater-specific	M00155	Cytochrome c oxidase, prokaryotes	100	Cytochrome c oxidase	prokaryotes	Energy_metabolism
seawater_Fitzroy_MAG10	seawater-specific	M00155	Cytochrome c oxidase, prokaryotes	100	Cytochrome c oxidase	prokaryotes	Energy_metabolism
seawater_Fitzroy_MAG2	seawater-specific	M00155	Cytochrome c oxidase, prokaryotes	100	Cytochrome c oxidase	prokaryotes	Energy_metabolism
seawater_Fitzroy_MAG24	seawater-specific	M00155	Cytochrome c oxidase, prokaryotes	100	Cytochrome c oxidase	prokaryotes	Energy_metabolism
seawater_Fitzroy_MAG28	seawater-specific	M00155	Cytochrome c oxidase, prokaryotes	100	Cytochrome c oxidase	prokaryotes	Energy_metabolism
seawater_Fitzroy_MAG29	seawater-specific	M00155	Cytochrome c oxidase, prokaryotes	100	Cytochrome c oxidase	prokaryotes	Energy_metabolism
seawater_Fitzroy_MAG31	seawater-specific	M00155	Cytochrome c oxidase, prokaryotes	100	Cytochrome c oxidase	prokaryotes	Energy_metabolism
seawater_Fitzroy_MAG32	seawater-specific	M00155	Cytochrome c oxidase, prokaryotes	100	Cytochrome c oxidase	prokaryotes	Energy_metabolism
seawater_Fitzroy_MAG35	seawater-specific	M00155	Cytochrome c oxidase, prokaryotes	100	Cytochrome c oxidase	prokaryotes	Energy_metabolism
seawater_Fitzroy_MAG6	seawater-specific	M00155	Cytochrome c oxidase, prokaryotes	100	Cytochrome c oxidase	prokaryotes	Energy_metabolism
seawater_Fitzroy_MAG7	seawater-specific	M00155	Cytochrome c oxidase, prokaryotes	100	Cytochrome c oxidase	prokaryotes	Energy_metabolism
seawater_Fitzroy_MAG9	seawater-specific	M00155	Cytochrome c oxidase, prokaryotes	100	Cytochrome c oxidase	prokaryotes	Energy_metabolism
seawater_Magnetic_MAG1	seawater-specific	M00155	Cytochrome c oxidase, prokaryotes	100	Cytochrome c oxidase	prokaryotes	Energy_metabolism
seawater_Magnetic_MAG11	seawater-specific	M00155	Cytochrome c oxidase, prokaryotes	100	Cytochrome c oxidase	prokaryotes	Energy_metabolism
seawater_Magnetic_MAG14	seawater-specific	M00155	Cytochrome c oxidase, prokaryotes	100	Cytochrome c oxidase	prokaryotes	Energy_metabolism
seawater_Magnetic_MAG15	seawater-specific	M00155	Cytochrome c oxidase, prokaryotes	100	Cytochrome c oxidase	prokaryotes	Energy_metabolism
seawater_Magnetic_MAG21	seawater-specific	M00155	Cytochrome c oxidase, prokaryotes	100	Cytochrome c oxidase	prokaryotes	Energy_metabolism
seawater_Magnetic_MAG3	seawater-specific	M00155	Cytochrome c oxidase, prokaryotes	100	Cytochrome c oxidase	prokaryotes	Energy_metabolism
seawater_Magnetic_MAG30	seawater-specific	M00155	Cytochrome c oxidase, prokaryotes	100	Cytochrome c oxidase	prokaryotes	Energy_metabolism
seawater_Magnetic_MAG31	seawater-specific	M00155	Cytochrome c oxidase, prokaryotes	100	Cytochrome c oxidase	prokaryotes	Energy_metabolism
seawater_Magnetic_MAG32	seawater-specific	M00155	Cytochrome c oxidase, prokaryotes	100	Cytochrome c oxidase	prokaryotes	Energy_metabolism
seawater_Magnetic_MAG33	seawater-specific	M00155	Cytochrome c oxidase, prokaryotes	100	Cytochrome c oxidase	prokaryotes	Energy_metabolism
seawater_Magnetic_MAG4	seawater-specific	M00155	Cytochrome c oxidase, prokaryotes	100	Cytochrome c oxidase	prokaryotes	Energy_metabolism
seawater_Magnetic_MAG6	seawater-specific	M00155	Cytochrome c oxidase, prokaryotes	100	Cytochrome c oxidase	prokaryotes	Energy_metabolism
seawater_Magnetic_MAG7	seawater-specific	M00155	Cytochrome c oxidase, prokaryotes	100	Cytochrome c oxidase	prokaryotes	Energy_metabolism
seawater_Magnetic_MAG8	seawater-specific	M00155	Cytochrome c oxidase, prokaryotes	100	Cytochrome c oxidase	prokaryotes	Energy_metabolism
seawater_Pandora_MAG1	seawater-specific	M00155	Cytochrome c oxidase, prokaryotes	100	Cytochrome c oxidase	prokaryotes	Energy_metabolism
seawater_Pandora_MAG11	seawater-specific	M00155	Cytochrome c oxidase, prokaryotes	100	Cytochrome c oxidase	prokaryotes	Energy_metabolism
seawater_Pandora_MAG17	seawater-specific	M00155	Cytochrome c oxidase, prokaryotes	100	Cytochrome c oxidase	prokaryotes	Energy_metabolism
seawater_Pandora_MAG2	seawater-specific	M00155	Cytochrome c oxidase, prokaryotes	100	Cytochrome c oxidase	prokaryotes	Energy_metabolism
seawater_Pandora_MAG22	seawater-specific	M00155	Cytochrome c oxidase, prokaryotes	100	Cytochrome c oxidase	prokaryotes	Energy_metabolism
seawater_Pandora_MAG4	seawater-specific	M00155	Cytochrome c oxidase, prokaryotes	100	Cytochrome c oxidase	prokaryotes	Energy_metabolism
seawater_Pandora_MAG6	seawater-specific	M00155	Cytochrome c oxidase, prokaryotes	100	Cytochrome c oxidase	prokaryotes	Energy_metabolism
seawater_Pandora_MAG7	seawater-specific	M00155	Cytochrome c oxidase, prokaryotes	100	Cytochrome c oxidase	prokaryotes	Energy_metabolism
seawater_Pandora_MAG8	seawater-specific	M00155	Cytochrome c oxidase, prokaryotes	100	Cytochrome c oxidase	prokaryotes	Energy_metabolism
seawater_Pandora_MAG9	seawater-specific	M00155	Cytochrome c oxidase, prokaryotes	100	Cytochrome c oxidase	prokaryotes	Energy_metabolism
seawater_Pelorus_MAG16	seawater-specific	M00155	Cytochrome c oxidase, prokaryotes	100	Cytochrome c oxidase	prokaryotes	Energy_metabolism
seawater_Pelorus_MAG2	seawater-specific	M00155	Cytochrome c oxidase, prokaryotes	100	Cytochrome c oxidase	prokaryotes	Energy_metabolism
seawater_Pelorus_MAG21	seawater-specific	M00155	Cytochrome c oxidase, prokaryotes	100	Cytochrome c oxidase	prokaryotes	Energy_metabolism
seawater_Pelorus_MAG22	seawater-specific	M00155	Cytochrome c oxidase, prokaryotes	100	Cytochrome c oxidase	prokaryotes	Energy_metabolism
seawater_Pelorus_MAG25	seawater-specific	M00155	Cytochrome c oxidase, prokaryotes	100	Cytochrome c oxidase	prokaryotes	Energy_metabolism
seawater_Pelorus_MAG26	seawater-specific	M00155	Cytochrome c oxidase, prokaryotes	100	Cytochrome c oxidase	prokaryotes	Energy_metabolism
seawater_Pelorus_MAG29	seawater-specific	M00155	Cytochrome c oxidase, prokaryotes	100	Cytochrome c oxidase	prokaryotes	Energy_metabolism
seawater_Pelorus_MAG4	seawater-specific	M00155	Cytochrome c oxidase, prokaryotes	100	Cytochrome c oxidase	prokaryotes	Energy_metabolism
seawater_Pelorus_MAG6	seawater-specific	M00155	Cytochrome c oxidase, prokaryotes	100	Cytochrome c oxidase	prokaryotes	Energy_metabolism
seawater_Pelorus_MAG8	seawater-specific	M00155	Cytochrome c oxidase, prokaryotes	100	Cytochrome c oxidase	prokaryotes	Energy_metabolism
seawater_Russell_MAG1	seawater-specific	M00155	Cytochrome c oxidase, prokaryotes	100	Cytochrome c oxidase	prokaryotes	Energy_metabolism
seawater_Russell_MAG17	seawater-specific	M00155	Cytochrome c oxidase, prokaryotes	100	Cytochrome c oxidase	prokaryotes	Energy_metabolism
seawater_Russell_MAG2	seawater-specific	M00155	Cytochrome c oxidase, prokaryotes	100	Cytochrome c oxidase	prokaryotes	Energy_metabolism
seawater_Russell_MAG20	seawater-specific	M00155	Cytochrome c oxidase, prokaryotes	100	Cytochrome c oxidase	prokaryotes	Energy_metabolism
seawater_Russell_MAG22	seawater-specific	M00155	Cytochrome c oxidase, prokaryotes	100	Cytochrome c oxidase	prokaryotes	Energy_metabolism
seawater_Russell_MAG3	seawater-specific	M00155	Cytochrome c oxidase, prokaryotes	100	Cytochrome c oxidase	prokaryotes	Energy_metabolism
seawater_Russell_MAG4	seawater-specific	M00155	Cytochrome c oxidase, prokaryotes	100	Cytochrome c oxidase	prokaryotes	Energy_metabolism
seawater_Russell_MAG6	seawater-specific	M00155	Cytochrome c oxidase, prokaryotes	100	Cytochrome c oxidase	prokaryotes	Energy_metabolism
seawater_Russell_MAG7	seawater-specific	M00155	Cytochrome c oxidase, prokaryotes	100	Cytochrome c oxidase	prokaryotes	Energy_metabolism
seawater_Russell_MAG8	seawater-specific	M00155	Cytochrome c oxidase, prokaryotes	100	Cytochrome c oxidase	prokaryotes	Energy_metabolism
Fitzroy_MAG7	A.kenti_specific	M00156	Cytochrome c oxidase, cbb3-type	100	Cytochrome c oxidase	cbb3-type	Energy_metabolism
Fitzroy_MAG14	A.kenti_specific	M00156	Cytochrome c oxidase, cbb3-type	100	Cytochrome c oxidase	cbb3-type	Energy_metabolism
Fitzroy_MAG17	A.kenti_specific	M00156	Cytochrome c oxidase, cbb3-type	100	Cytochrome c oxidase	cbb3-type	Energy_metabolism
Dunk_MAG1	A.kenti_specific	M00156	Cytochrome c oxidase, cbb3-type	100	Cytochrome c oxidase	cbb3-type	Energy_metabolism
Dunk_MAG4	A.kenti_specific	M00156	Cytochrome c oxidase, cbb3-type	100	Cytochrome c oxidase	cbb3-type	Energy_metabolism
Russell_MAG1	A.kenti_specific	M00156	Cytochrome c oxidase, cbb3-type	100	Cytochrome c oxidase	cbb3-type	Energy_metabolism
Russell_MAG3	A.kenti_specific	M00156	Cytochrome c oxidase, cbb3-type	100	Cytochrome c oxidase	cbb3-type	Energy_metabolism
Russell_MAG12	A.kenti_specific	M00156	Cytochrome c oxidase, cbb3-type	100	Cytochrome c oxidase	cbb3-type	Energy_metabolism
Russell_MAG25	A.kenti_specific	M00156	Cytochrome c oxidase, cbb3-type	100	Cytochrome c oxidase	cbb3-type	Energy_metabolism
Pandora_MAG5	A.kenti_specific	M00156	Cytochrome c oxidase, cbb3-type	100	Cytochrome c oxidase	cbb3-type	Energy_metabolism
Magnetic_MAG22	A.kenti_specific	M00156	Cytochrome c oxidase, cbb3-type	100	Cytochrome c oxidase	cbb3-type	Energy_metabolism
Magnetic_MAG29	A.kenti_specific	M00156	Cytochrome c oxidase, cbb3-type	100	Cytochrome c oxidase	cbb3-type	Energy_metabolism
Russell_MAG45	A.kenti_specific	M00156	Cytochrome c oxidase, cbb3-type	100	Cytochrome c oxidase	cbb3-type	Energy_metabolism
Pandora_MAG11	A.kenti_specific	M00156	Cytochrome c oxidase, cbb3-type	100	Cytochrome c oxidase	cbb3-type	Energy_metabolism
Pandora_MAG16	A.kenti_specific	M00156	Cytochrome c oxidase, cbb3-type	100	Cytochrome c oxidase	cbb3-type	Energy_metabolism
Pandora_MAG18	A.kenti_specific	M00156	Cytochrome c oxidase, cbb3-type	100	Cytochrome c oxidase	cbb3-type	Energy_metabolism
Pandora_MAG22	A.kenti_specific	M00156	Cytochrome c oxidase, cbb3-type	100	Cytochrome c oxidase	cbb3-type	Energy_metabolism
Pandora_MAG31	A.kenti_specific	M00156	Cytochrome c oxidase, cbb3-type	100	Cytochrome c oxidase	cbb3-type	Energy_metabolism
Pelorus_MAG5	A.kenti_specific	M00156	Cytochrome c oxidase, cbb3-type	100	Cytochrome c oxidase	cbb3-type	Energy_metabolism
Pelorus_MAG7	A.kenti_specific	M00156	Cytochrome c oxidase, cbb3-type	100	Cytochrome c oxidase	cbb3-type	Energy_metabolism
Pelorus_MAG18	A.kenti_specific	M00156	Cytochrome c oxidase, cbb3-type	100	Cytochrome c oxidase	cbb3-type	Energy_metabolism
seawater_Magnetic_MAG6	seawater-specific	M00156	Cytochrome c oxidase, cbb3-type	100	Cytochrome c oxidase	cbb3-type	Energy_metabolism
Fitzroy_MAG2	A.kenti_specific	M00157	F-type ATPase, prokaryotes and chloroplasts	100	F-type ATPase	prokaryotes and chloroplasts	Energy_metabolism
Fitzroy_MAG3	A.kenti_specific	M00157	F-type ATPase, prokaryotes and chloroplasts	100	F-type ATPase	prokaryotes and chloroplasts	Energy_metabolism
Fitzroy_MAG4	A.kenti_specific	M00157	F-type ATPase, prokaryotes and chloroplasts	100	F-type ATPase	prokaryotes and chloroplasts	Energy_metabolism
Fitzroy_MAG5	A.kenti_specific	M00157	F-type ATPase, prokaryotes and chloroplasts	100	F-type ATPase	prokaryotes and chloroplasts	Energy_metabolism
Fitzroy_MAG7	A.kenti_specific	M00157	F-type ATPase, prokaryotes and chloroplasts	100	F-type ATPase	prokaryotes and chloroplasts	Energy_metabolism
Fitzroy_MAG8	seawater-specific	M00157	F-type ATPase, prokaryotes and chloroplasts	100	F-type ATPase	prokaryotes and chloroplasts	Energy_metabolism
Fitzroy_MAG10	A.kenti_specific	M00157	F-type ATPase, prokaryotes and chloroplasts	100	F-type ATPase	prokaryotes and chloroplasts	Energy_metabolism
Fitzroy_MAG11	A.kenti_specific	M00157	F-type ATPase, prokaryotes and chloroplasts	100	F-type ATPase	prokaryotes and chloroplasts	Energy_metabolism
Fitzroy_MAG12	A.kenti_specific	M00157	F-type ATPase, prokaryotes and chloroplasts	100	F-type ATPase	prokaryotes and chloroplasts	Energy_metabolism
Fitzroy_MAG14	A.kenti_specific	M00157	F-type ATPase, prokaryotes and chloroplasts	100	F-type ATPase	prokaryotes and chloroplasts	Energy_metabolism
Fitzroy_MAG15	A.kenti_specific	M00157	F-type ATPase, prokaryotes and chloroplasts	100	F-type ATPase	prokaryotes and chloroplasts	Energy_metabolism
Fitzroy_MAG17	A.kenti_specific	M00157	F-type ATPase, prokaryotes and chloroplasts	100	F-type ATPase	prokaryotes and chloroplasts	Energy_metabolism
Fitzroy_MAG19	seawater-specific	M00157	F-type ATPase, prokaryotes and chloroplasts	100	F-type ATPase	prokaryotes and chloroplasts	Energy_metabolism
Fitzroy_MAG20	A.kenti_specific	M00157	F-type ATPase, prokaryotes and chloroplasts	100	F-type ATPase	prokaryotes and chloroplasts	Energy_metabolism
Dunk_MAG1	A.kenti_specific	M00157	F-type ATPase, prokaryotes and chloroplasts	100	F-type ATPase	prokaryotes and chloroplasts	Energy_metabolism
Dunk_MAG2	seawater-specific	M00157	F-type ATPase, prokaryotes and chloroplasts	100	F-type ATPase	prokaryotes and chloroplasts	Energy_metabolism
Dunk_MAG4	A.kenti_specific	M00157	F-type ATPase, prokaryotes and chloroplasts	100	F-type ATPase	prokaryotes and chloroplasts	Energy_metabolism
Dunk_MAG10	A.kenti_specific	M00157	F-type ATPase, prokaryotes and chloroplasts	100	F-type ATPase	prokaryotes and chloroplasts	Energy_metabolism
Russell_MAG1	A.kenti_specific	M00157	F-type ATPase, prokaryotes and chloroplasts	100	F-type ATPase	prokaryotes and chloroplasts	Energy_metabolism
Russell_MAG3	A.kenti_specific	M00157	F-type ATPase, prokaryotes and chloroplasts	100	F-type ATPase	prokaryotes and chloroplasts	Energy_metabolism
Russell_MAG12	A.kenti_specific	M00157	F-type ATPase, prokaryotes and chloroplasts	100	F-type ATPase	prokaryotes and chloroplasts	Energy_metabolism
Russell_MAG19	A.kenti_specific	M00157	F-type ATPase, prokaryotes and chloroplasts	100	F-type ATPase	prokaryotes and chloroplasts	Energy_metabolism
Russell_MAG20	A.kenti_specific	M00157	F-type ATPase, prokaryotes and chloroplasts	100	F-type ATPase	prokaryotes and chloroplasts	Energy_metabolism
Russell_MAG22	A.kenti_specific	M00157	F-type ATPase, prokaryotes and chloroplasts	100	F-type ATPase	prokaryotes and chloroplasts	Energy_metabolism
Russell_MAG25	A.kenti_specific	M00157	F-type ATPase, prokaryotes and chloroplasts	100	F-type ATPase	prokaryotes and chloroplasts	Energy_metabolism
Russell_MAG29	seawater-specific	M00157	F-type ATPase, prokaryotes and chloroplasts	100	F-type ATPase	prokaryotes and chloroplasts	Energy_metabolism
Russell_MAG30	A.kenti_specific	M00157	F-type ATPase, prokaryotes and chloroplasts	100	F-type ATPase	prokaryotes and chloroplasts	Energy_metabolism
Pandora_MAG5	A.kenti_specific	M00157	F-type ATPase, prokaryotes and chloroplasts	100	F-type ATPase	prokaryotes and chloroplasts	Energy_metabolism
Magnetic_MAG3	A.kenti_specific	M00157	F-type ATPase, prokaryotes and chloroplasts	100	F-type ATPase	prokaryotes and chloroplasts	Energy_metabolism
Magnetic_MAG4	A.kenti_specific	M00157	F-type ATPase, prokaryotes and chloroplasts	100	F-type ATPase	prokaryotes and chloroplasts	Energy_metabolism
Magnetic_MAG5	A.kenti_specific	M00157	F-type ATPase, prokaryotes and chloroplasts	100	F-type ATPase	prokaryotes and chloroplasts	Energy_metabolism
Magnetic_MAG7	A.kenti_specific	M00157	F-type ATPase, prokaryotes and chloroplasts	100	F-type ATPase	prokaryotes and chloroplasts	Energy_metabolism
Magnetic_MAG10	A.kenti_specific	M00157	F-type ATPase, prokaryotes and chloroplasts	100	F-type ATPase	prokaryotes and chloroplasts	Energy_metabolism
Magnetic_MAG11	A.kenti_specific	M00157	F-type ATPase, prokaryotes and chloroplasts	100	F-type ATPase	prokaryotes and chloroplasts	Energy_metabolism
Magnetic_MAG13	A.kenti_specific	M00157	F-type ATPase, prokaryotes and chloroplasts	100	F-type ATPase	prokaryotes and chloroplasts	Energy_metabolism
Magnetic_MAG16	A.kenti_specific	M00157	F-type ATPase, prokaryotes and chloroplasts	100	F-type ATPase	prokaryotes and chloroplasts	Energy_metabolism
Magnetic_MAG17	A.kenti_specific	M00157	F-type ATPase, prokaryotes and chloroplasts	100	F-type ATPase	prokaryotes and chloroplasts	Energy_metabolism
Magnetic_MAG20	A.kenti_specific	M00157	F-type ATPase, prokaryotes and chloroplasts	100	F-type ATPase	prokaryotes and chloroplasts	Energy_metabolism
Magnetic_MAG22	A.kenti_specific	M00157	F-type ATPase, prokaryotes and chloroplasts	100	F-type ATPase	prokaryotes and chloroplasts	Energy_metabolism
Magnetic_MAG29	A.kenti_specific	M00157	F-type ATPase, prokaryotes and chloroplasts	100	F-type ATPase	prokaryotes and chloroplasts	Energy_metabolism
Russell_MAG33	A.kenti_specific	M00157	F-type ATPase, prokaryotes and chloroplasts	100	F-type ATPase	prokaryotes and chloroplasts	Energy_metabolism
Russell_MAG37	A.kenti_specific	M00157	F-type ATPase, prokaryotes and chloroplasts	100	F-type ATPase	prokaryotes and chloroplasts	Energy_metabolism
Russell_MAG38	A.kenti_specific	M00157	F-type ATPase, prokaryotes and chloroplasts	100	F-type ATPase	prokaryotes and chloroplasts	Energy_metabolism
Russell_MAG40	A.kenti_specific	M00157	F-type ATPase, prokaryotes and chloroplasts	100	F-type ATPase	prokaryotes and chloroplasts	Energy_metabolism
Russell_MAG41	A.kenti_specific	M00157	F-type ATPase, prokaryotes and chloroplasts	100	F-type ATPase	prokaryotes and chloroplasts	Energy_metabolism
Russell_MAG42	seawater-specific	M00157	F-type ATPase, prokaryotes and chloroplasts	100	F-type ATPase	prokaryotes and chloroplasts	Energy_metabolism
Russell_MAG43	A.kenti_specific	M00157	F-type ATPase, prokaryotes and chloroplasts	100	F-type ATPase	prokaryotes and chloroplasts	Energy_metabolism
Russell_MAG45	A.kenti_specific	M00157	F-type ATPase, prokaryotes and chloroplasts	100	F-type ATPase	prokaryotes and chloroplasts	Energy_metabolism
Pandora_MAG11	A.kenti_specific	M00157	F-type ATPase, prokaryotes and chloroplasts	100	F-type ATPase	prokaryotes and chloroplasts	Energy_metabolism
Pandora_MAG12	A.kenti_specific	M00157	F-type ATPase, prokaryotes and chloroplasts	100	F-type ATPase	prokaryotes and chloroplasts	Energy_metabolism
Pandora_MAG16	A.kenti_specific	M00157	F-type ATPase, prokaryotes and chloroplasts	100	F-type ATPase	prokaryotes and chloroplasts	Energy_metabolism
Pandora_MAG22	A.kenti_specific	M00157	F-type ATPase, prokaryotes and chloroplasts	100	F-type ATPase	prokaryotes and chloroplasts	Energy_metabolism
Pandora_MAG23	A.kenti_specific	M00157	F-type ATPase, prokaryotes and chloroplasts	100	F-type ATPase	prokaryotes and chloroplasts	Energy_metabolism
Pandora_MAG24	A.kenti_specific	M00157	F-type ATPase, prokaryotes and chloroplasts	100	F-type ATPase	prokaryotes and chloroplasts	Energy_metabolism
Pandora_MAG31	A.kenti_specific	M00157	F-type ATPase, prokaryotes and chloroplasts	100	F-type ATPase	prokaryotes and chloroplasts	Energy_metabolism
Pandora_MAG34	A.kenti_specific	M00157	F-type ATPase, prokaryotes and chloroplasts	100	F-type ATPase	prokaryotes and chloroplasts	Energy_metabolism
Pandora_MAG37	A.kenti_specific	M00157	F-type ATPase, prokaryotes and chloroplasts	100	F-type ATPase	prokaryotes and chloroplasts	Energy_metabolism
Pelorus_MAG7	A.kenti_specific	M00157	F-type ATPase, prokaryotes and chloroplasts	100	F-type ATPase	prokaryotes and chloroplasts	Energy_metabolism
Pelorus_MAG9	A.kenti_specific	M00157	F-type ATPase, prokaryotes and chloroplasts	100	F-type ATPase	prokaryotes and chloroplasts	Energy_metabolism
Pelorus_MAG10	A.kenti_specific	M00157	F-type ATPase, prokaryotes and chloroplasts	100	F-type ATPase	prokaryotes and chloroplasts	Energy_metabolism
Pelorus_MAG14	seawater-specific	M00157	F-type ATPase, prokaryotes and chloroplasts	100	F-type ATPase	prokaryotes and chloroplasts	Energy_metabolism
Pelorus_MAG15	seawater-specific	M00157	F-type ATPase, prokaryotes and chloroplasts	100	F-type ATPase	prokaryotes and chloroplasts	Energy_metabolism
Pelorus_MAG20	A.kenti_specific	M00157	F-type ATPase, prokaryotes and chloroplasts	100	F-type ATPase	prokaryotes and chloroplasts	Energy_metabolism
Pelorus_MAG21	seawater-specific	M00157	F-type ATPase, prokaryotes and chloroplasts	100	F-type ATPase	prokaryotes and chloroplasts	Energy_metabolism
Pelorus_MAG24	A.kenti_specific	M00157	F-type ATPase, prokaryotes and chloroplasts	100	F-type ATPase	prokaryotes and chloroplasts	Energy_metabolism
seawater_Dunk_MAG1	seawater-specific	M00157	F-type ATPase, prokaryotes and chloroplasts	100	F-type ATPase	prokaryotes and chloroplasts	Energy_metabolism
seawater_Dunk_MAG14	seawater-specific	M00157	F-type ATPase, prokaryotes and chloroplasts	100	F-type ATPase	prokaryotes and chloroplasts	Energy_metabolism
seawater_Dunk_MAG2	seawater-specific	M00157	F-type ATPase, prokaryotes and chloroplasts	100	F-type ATPase	prokaryotes and chloroplasts	Energy_metabolism
seawater_Dunk_MAG29	seawater-specific	M00157	F-type ATPase, prokaryotes and chloroplasts	100	F-type ATPase	prokaryotes and chloroplasts	Energy_metabolism
seawater_Dunk_MAG3	seawater-specific	M00157	F-type ATPase, prokaryotes and chloroplasts	100	F-type ATPase	prokaryotes and chloroplasts	Energy_metabolism
seawater_Dunk_MAG4	seawater-specific	M00157	F-type ATPase, prokaryotes and chloroplasts	100	F-type ATPase	prokaryotes and chloroplasts	Energy_metabolism
seawater_Fitzroy_MAG1	seawater-specific	M00157	F-type ATPase, prokaryotes and chloroplasts	100	F-type ATPase	prokaryotes and chloroplasts	Energy_metabolism
seawater_Fitzroy_MAG2	seawater-specific	M00157	F-type ATPase, prokaryotes and chloroplasts	100	F-type ATPase	prokaryotes and chloroplasts	Energy_metabolism
seawater_Fitzroy_MAG29	seawater-specific	M00157	F-type ATPase, prokaryotes and chloroplasts	100	F-type ATPase	prokaryotes and chloroplasts	Energy_metabolism
seawater_Fitzroy_MAG3	seawater-specific	M00157	F-type ATPase, prokaryotes and chloroplasts	100	F-type ATPase	prokaryotes and chloroplasts	Energy_metabolism
seawater_Fitzroy_MAG32	seawater-specific	M00157	F-type ATPase, prokaryotes and chloroplasts	100	F-type ATPase	prokaryotes and chloroplasts	Energy_metabolism
seawater_Fitzroy_MAG35	seawater-specific	M00157	F-type ATPase, prokaryotes and chloroplasts	100	F-type ATPase	prokaryotes and chloroplasts	Energy_metabolism
seawater_Fitzroy_MAG7	seawater-specific	M00157	F-type ATPase, prokaryotes and chloroplasts	100	F-type ATPase	prokaryotes and chloroplasts	Energy_metabolism
seawater_Fitzroy_MAG9	seawater-specific	M00157	F-type ATPase, prokaryotes and chloroplasts	100	F-type ATPase	prokaryotes and chloroplasts	Energy_metabolism
seawater_Magnetic_MAG1	seawater-specific	M00157	F-type ATPase, prokaryotes and chloroplasts	100	F-type ATPase	prokaryotes and chloroplasts	Energy_metabolism
seawater_Magnetic_MAG10	seawater-specific	M00157	F-type ATPase, prokaryotes and chloroplasts	100	F-type ATPase	prokaryotes and chloroplasts	Energy_metabolism
seawater_Magnetic_MAG12	seawater-specific	M00157	F-type ATPase, prokaryotes and chloroplasts	100	F-type ATPase	prokaryotes and chloroplasts	Energy_metabolism
seawater_Magnetic_MAG2	seawater-specific	M00157	F-type ATPase, prokaryotes and chloroplasts	100	F-type ATPase	prokaryotes and chloroplasts	Energy_metabolism
seawater_Magnetic_MAG21	seawater-specific	M00157	F-type ATPase, prokaryotes and chloroplasts	100	F-type ATPase	prokaryotes and chloroplasts	Energy_metabolism
seawater_Magnetic_MAG23	seawater-specific	M00157	F-type ATPase, prokaryotes and chloroplasts	100	F-type ATPase	prokaryotes and chloroplasts	Energy_metabolism
seawater_Magnetic_MAG31	seawater-specific	M00157	F-type ATPase, prokaryotes and chloroplasts	100	F-type ATPase	prokaryotes and chloroplasts	Energy_metabolism
seawater_Magnetic_MAG32	seawater-specific	M00157	F-type ATPase, prokaryotes and chloroplasts	100	F-type ATPase	prokaryotes and chloroplasts	Energy_metabolism
seawater_Magnetic_MAG37	seawater-specific	M00157	F-type ATPase, prokaryotes and chloroplasts	100	F-type ATPase	prokaryotes and chloroplasts	Energy_metabolism
seawater_Magnetic_MAG6	seawater-specific	M00157	F-type ATPase, prokaryotes and chloroplasts	100	F-type ATPase	prokaryotes and chloroplasts	Energy_metabolism
seawater_Magnetic_MAG7	seawater-specific	M00157	F-type ATPase, prokaryotes and chloroplasts	100	F-type ATPase	prokaryotes and chloroplasts	Energy_metabolism
seawater_Pandora_MAG1	seawater-specific	M00157	F-type ATPase, prokaryotes and chloroplasts	100	F-type ATPase	prokaryotes and chloroplasts	Energy_metabolism
seawater_Pandora_MAG11	seawater-specific	M00157	F-type ATPase, prokaryotes and chloroplasts	100	F-type ATPase	prokaryotes and chloroplasts	Energy_metabolism
seawater_Pandora_MAG17	seawater-specific	M00157	F-type ATPase, prokaryotes and chloroplasts	100	F-type ATPase	prokaryotes and chloroplasts	Energy_metabolism
seawater_Pandora_MAG5	seawater-specific	M00157	F-type ATPase, prokaryotes and chloroplasts	100	F-type ATPase	prokaryotes and chloroplasts	Energy_metabolism
seawater_Pandora_MAG6	seawater-specific	M00157	F-type ATPase, prokaryotes and chloroplasts	100	F-type ATPase	prokaryotes and chloroplasts	Energy_metabolism
seawater_Pandora_MAG8	seawater-specific	M00157	F-type ATPase, prokaryotes and chloroplasts	100	F-type ATPase	prokaryotes and chloroplasts	Energy_metabolism
seawater_Pandora_MAG9	seawater-specific	M00157	F-type ATPase, prokaryotes and chloroplasts	100	F-type ATPase	prokaryotes and chloroplasts	Energy_metabolism
seawater_Pelorus_MAG1	seawater-specific	M00157	F-type ATPase, prokaryotes and chloroplasts	100	F-type ATPase	prokaryotes and chloroplasts	Energy_metabolism
seawater_Pelorus_MAG2	seawater-specific	M00157	F-type ATPase, prokaryotes and chloroplasts	100	F-type ATPase	prokaryotes and chloroplasts	Energy_metabolism
seawater_Pelorus_MAG4	seawater-specific	M00157	F-type ATPase, prokaryotes and chloroplasts	100	F-type ATPase	prokaryotes and chloroplasts	Energy_metabolism
seawater_Pelorus_MAG8	seawater-specific	M00157	F-type ATPase, prokaryotes and chloroplasts	100	F-type ATPase	prokaryotes and chloroplasts	Energy_metabolism
seawater_Russell_MAG1	seawater-specific	M00157	F-type ATPase, prokaryotes and chloroplasts	100	F-type ATPase	prokaryotes and chloroplasts	Energy_metabolism
seawater_Russell_MAG2	seawater-specific	M00157	F-type ATPase, prokaryotes and chloroplasts	100	F-type ATPase	prokaryotes and chloroplasts	Energy_metabolism
seawater_Russell_MAG20	seawater-specific	M00157	F-type ATPase, prokaryotes and chloroplasts	100	F-type ATPase	prokaryotes and chloroplasts	Energy_metabolism
seawater_Russell_MAG22	seawater-specific	M00157	F-type ATPase, prokaryotes and chloroplasts	100	F-type ATPase	prokaryotes and chloroplasts	Energy_metabolism
seawater_Russell_MAG4	seawater-specific	M00157	F-type ATPase, prokaryotes and chloroplasts	100	F-type ATPase	prokaryotes and chloroplasts	Energy_metabolism
seawater_Russell_MAG6	seawater-specific	M00157	F-type ATPase, prokaryotes and chloroplasts	100	F-type ATPase	prokaryotes and chloroplasts	Energy_metabolism
Pandora_MAG19	A.kenti_specific	M00159	V/A-type ATPase, prokaryotes	100	V/A-type ATPase	prokaryotes	Energy_metabolism
Fitzroy_MAG13	A.kenti_specific	M00165	Reductive pentose phosphate cycle (Calvin cycle)	81.82	Reductive pentose phosphate cycle (Calvin cycle)	NA	Energy_metabolism
Fitzroy_MAG19	seawater-specific	M00165	Reductive pentose phosphate cycle (Calvin cycle)	81.82	Reductive pentose phosphate cycle (Calvin cycle)	NA	Energy_metabolism
Fitzroy_MAG27	seawater-specific	M00165	Reductive pentose phosphate cycle (Calvin cycle)	90.91	Reductive pentose phosphate cycle (Calvin cycle)	NA	Energy_metabolism
Russell_MAG10	A.kenti_specific	M00165	Reductive pentose phosphate cycle (Calvin cycle)	81.82	Reductive pentose phosphate cycle (Calvin cycle)	NA	Energy_metabolism
Russell_MAG25	A.kenti_specific	M00165	Reductive pentose phosphate cycle (Calvin cycle)	81.82	Reductive pentose phosphate cycle (Calvin cycle)	NA	Energy_metabolism
Russell_MAG29	seawater-specific	M00165	Reductive pentose phosphate cycle (Calvin cycle)	100	Reductive pentose phosphate cycle (Calvin cycle)	NA	Energy_metabolism
Dunk_MAG12	seawater-specific	M00165	Reductive pentose phosphate cycle (Calvin cycle)	90.91	Reductive pentose phosphate cycle (Calvin cycle)	NA	Energy_metabolism
Magnetic_MAG23	seawater-specific	M00165	Reductive pentose phosphate cycle (Calvin cycle)	90.91	Reductive pentose phosphate cycle (Calvin cycle)	NA	Energy_metabolism
Russell_MAG40	A.kenti_specific	M00165	Reductive pentose phosphate cycle (Calvin cycle)	81.82	Reductive pentose phosphate cycle (Calvin cycle)	NA	Energy_metabolism
Russell_MAG43	A.kenti_specific	M00165	Reductive pentose phosphate cycle (Calvin cycle)	81.82	Reductive pentose phosphate cycle (Calvin cycle)	NA	Energy_metabolism
Russell_MAG46	seawater-specific	M00165	Reductive pentose phosphate cycle (Calvin cycle)	100	Reductive pentose phosphate cycle (Calvin cycle)	NA	Energy_metabolism
Pandora_MAG13	seawater-specific	M00165	Reductive pentose phosphate cycle (Calvin cycle)	81.82	Reductive pentose phosphate cycle (Calvin cycle)	NA	Energy_metabolism
Pandora_MAG16	A.kenti_specific	M00165	Reductive pentose phosphate cycle (Calvin cycle)	81.82	Reductive pentose phosphate cycle (Calvin cycle)	NA	Energy_metabolism
Pandora_MAG17	A.kenti_specific	M00165	Reductive pentose phosphate cycle (Calvin cycle)	90.91	Reductive pentose phosphate cycle (Calvin cycle)	NA	Energy_metabolism
Pandora_MAG31	A.kenti_specific	M00165	Reductive pentose phosphate cycle (Calvin cycle)	81.82	Reductive pentose phosphate cycle (Calvin cycle)	NA	Energy_metabolism
Pelorus_MAG2	A.kenti_specific	M00165	Reductive pentose phosphate cycle (Calvin cycle)	81.82	Reductive pentose phosphate cycle (Calvin cycle)	NA	Energy_metabolism
Pelorus_MAG20	A.kenti_specific	M00165	Reductive pentose phosphate cycle (Calvin cycle)	81.82	Reductive pentose phosphate cycle (Calvin cycle)	NA	Energy_metabolism
seawater_Dunk_MAG1	seawater-specific	M00165	Reductive pentose phosphate cycle (Calvin cycle)	90.91	Reductive pentose phosphate cycle (Calvin cycle)	NA	Energy_metabolism
seawater_Dunk_MAG9	seawater-specific	M00165	Reductive pentose phosphate cycle (Calvin cycle)	81.82	Reductive pentose phosphate cycle (Calvin cycle)	NA	Energy_metabolism
seawater_Fitzroy_MAG2	seawater-specific	M00165	Reductive pentose phosphate cycle (Calvin cycle)	90.91	Reductive pentose phosphate cycle (Calvin cycle)	NA	Energy_metabolism
seawater_Fitzroy_MAG31	seawater-specific	M00165	Reductive pentose phosphate cycle (Calvin cycle)	81.82	Reductive pentose phosphate cycle (Calvin cycle)	NA	Energy_metabolism
seawater_Fitzroy_MAG6	seawater-specific	M00165	Reductive pentose phosphate cycle (Calvin cycle)	90.91	Reductive pentose phosphate cycle (Calvin cycle)	NA	Energy_metabolism
seawater_Magnetic_MAG1	seawater-specific	M00165	Reductive pentose phosphate cycle (Calvin cycle)	90.91	Reductive pentose phosphate cycle (Calvin cycle)	NA	Energy_metabolism
seawater_Magnetic_MAG23	seawater-specific	M00165	Reductive pentose phosphate cycle (Calvin cycle)	81.82	Reductive pentose phosphate cycle (Calvin cycle)	NA	Energy_metabolism
seawater_Pandora_MAG17	seawater-specific	M00165	Reductive pentose phosphate cycle (Calvin cycle)	81.82	Reductive pentose phosphate cycle (Calvin cycle)	NA	Energy_metabolism
seawater_Pandora_MAG22	seawater-specific	M00165	Reductive pentose phosphate cycle (Calvin cycle)	81.82	Reductive pentose phosphate cycle (Calvin cycle)	NA	Energy_metabolism
seawater_Pandora_MAG4	seawater-specific	M00165	Reductive pentose phosphate cycle (Calvin cycle)	90.91	Reductive pentose phosphate cycle (Calvin cycle)	NA	Energy_metabolism
seawater_Pandora_MAG9	seawater-specific	M00165	Reductive pentose phosphate cycle (Calvin cycle)	81.82	Reductive pentose phosphate cycle (Calvin cycle)	NA	Energy_metabolism
seawater_Pelorus_MAG29	seawater-specific	M00165	Reductive pentose phosphate cycle (Calvin cycle)	81.82	Reductive pentose phosphate cycle (Calvin cycle)	NA	Energy_metabolism
seawater_Pelorus_MAG8	seawater-specific	M00165	Reductive pentose phosphate cycle (Calvin cycle)	81.82	Reductive pentose phosphate cycle (Calvin cycle)	NA	Energy_metabolism
seawater_Russell_MAG2	seawater-specific	M00165	Reductive pentose phosphate cycle (Calvin cycle)	90.91	Reductive pentose phosphate cycle (Calvin cycle)	NA	Energy_metabolism
seawater_Russell_MAG7	seawater-specific	M00165	Reductive pentose phosphate cycle (Calvin cycle)	90.91	Reductive pentose phosphate cycle (Calvin cycle)	NA	Energy_metabolism
Fitzroy_MAG8	seawater-specific	M00166	Reductive pentose phosphate cycle, ribulose-5P => glyceraldehyde-3P	75	Reductive pentose phosphate cycle	ribulose-5P => glyceraldehyde-3P	Energy_metabolism
Fitzroy_MAG19	seawater-specific	M00166	Reductive pentose phosphate cycle, ribulose-5P => glyceraldehyde-3P	100	Reductive pentose phosphate cycle	ribulose-5P => glyceraldehyde-3P	Energy_metabolism
Fitzroy_MAG27	seawater-specific	M00166	Reductive pentose phosphate cycle, ribulose-5P => glyceraldehyde-3P	75	Reductive pentose phosphate cycle	ribulose-5P => glyceraldehyde-3P	Energy_metabolism
Russell_MAG24	seawater-specific	M00166	Reductive pentose phosphate cycle, ribulose-5P => glyceraldehyde-3P	75	Reductive pentose phosphate cycle	ribulose-5P => glyceraldehyde-3P	Energy_metabolism
Russell_MAG29	seawater-specific	M00166	Reductive pentose phosphate cycle, ribulose-5P => glyceraldehyde-3P	100	Reductive pentose phosphate cycle	ribulose-5P => glyceraldehyde-3P	Energy_metabolism
Pandora_MAG8	seawater-specific	M00166	Reductive pentose phosphate cycle, ribulose-5P => glyceraldehyde-3P	100	Reductive pentose phosphate cycle	ribulose-5P => glyceraldehyde-3P	Energy_metabolism
Dunk_MAG12	seawater-specific	M00166	Reductive pentose phosphate cycle, ribulose-5P => glyceraldehyde-3P	75	Reductive pentose phosphate cycle	ribulose-5P => glyceraldehyde-3P	Energy_metabolism
Magnetic_MAG23	seawater-specific	M00166	Reductive pentose phosphate cycle, ribulose-5P => glyceraldehyde-3P	75	Reductive pentose phosphate cycle	ribulose-5P => glyceraldehyde-3P	Energy_metabolism
Russell_MAG40	A.kenti_specific	M00166	Reductive pentose phosphate cycle, ribulose-5P => glyceraldehyde-3P	75	Reductive pentose phosphate cycle	ribulose-5P => glyceraldehyde-3P	Energy_metabolism
Russell_MAG42	seawater-specific	M00166	Reductive pentose phosphate cycle, ribulose-5P => glyceraldehyde-3P	75	Reductive pentose phosphate cycle	ribulose-5P => glyceraldehyde-3P	Energy_metabolism
Russell_MAG43	A.kenti_specific	M00166	Reductive pentose phosphate cycle, ribulose-5P => glyceraldehyde-3P	75	Reductive pentose phosphate cycle	ribulose-5P => glyceraldehyde-3P	Energy_metabolism
Russell_MAG46	seawater-specific	M00166	Reductive pentose phosphate cycle, ribulose-5P => glyceraldehyde-3P	100	Reductive pentose phosphate cycle	ribulose-5P => glyceraldehyde-3P	Energy_metabolism
Pandora_MAG17	A.kenti_specific	M00166	Reductive pentose phosphate cycle, ribulose-5P => glyceraldehyde-3P	75	Reductive pentose phosphate cycle	ribulose-5P => glyceraldehyde-3P	Energy_metabolism
Pandora_MAG18	A.kenti_specific	M00166	Reductive pentose phosphate cycle, ribulose-5P => glyceraldehyde-3P	100	Reductive pentose phosphate cycle	ribulose-5P => glyceraldehyde-3P	Energy_metabolism
Pandora_MAG24	A.kenti_specific	M00166	Reductive pentose phosphate cycle, ribulose-5P => glyceraldehyde-3P	75	Reductive pentose phosphate cycle	ribulose-5P => glyceraldehyde-3P	Energy_metabolism
Pandora_MAG29	A.kenti_specific	M00166	Reductive pentose phosphate cycle, ribulose-5P => glyceraldehyde-3P	75	Reductive pentose phosphate cycle	ribulose-5P => glyceraldehyde-3P	Energy_metabolism
Pelorus_MAG19	seawater-specific	M00166	Reductive pentose phosphate cycle, ribulose-5P => glyceraldehyde-3P	75	Reductive pentose phosphate cycle	ribulose-5P => glyceraldehyde-3P	Energy_metabolism
Pelorus_MAG21	seawater-specific	M00166	Reductive pentose phosphate cycle, ribulose-5P => glyceraldehyde-3P	75	Reductive pentose phosphate cycle	ribulose-5P => glyceraldehyde-3P	Energy_metabolism
seawater_Dunk_MAG1	seawater-specific	M00166	Reductive pentose phosphate cycle, ribulose-5P => glyceraldehyde-3P	75	Reductive pentose phosphate cycle	ribulose-5P => glyceraldehyde-3P	Energy_metabolism
seawater_Dunk_MAG9	seawater-specific	M00166	Reductive pentose phosphate cycle, ribulose-5P => glyceraldehyde-3P	75	Reductive pentose phosphate cycle	ribulose-5P => glyceraldehyde-3P	Energy_metabolism
seawater_Fitzroy_MAG10	seawater-specific	M00166	Reductive pentose phosphate cycle, ribulose-5P => glyceraldehyde-3P	75	Reductive pentose phosphate cycle	ribulose-5P => glyceraldehyde-3P	Energy_metabolism
seawater_Fitzroy_MAG2	seawater-specific	M00166	Reductive pentose phosphate cycle, ribulose-5P => glyceraldehyde-3P	75	Reductive pentose phosphate cycle	ribulose-5P => glyceraldehyde-3P	Energy_metabolism
seawater_Fitzroy_MAG6	seawater-specific	M00166	Reductive pentose phosphate cycle, ribulose-5P => glyceraldehyde-3P	75	Reductive pentose phosphate cycle	ribulose-5P => glyceraldehyde-3P	Energy_metabolism
seawater_Magnetic_MAG1	seawater-specific	M00166	Reductive pentose phosphate cycle, ribulose-5P => glyceraldehyde-3P	75	Reductive pentose phosphate cycle	ribulose-5P => glyceraldehyde-3P	Energy_metabolism
seawater_Magnetic_MAG11	seawater-specific	M00166	Reductive pentose phosphate cycle, ribulose-5P => glyceraldehyde-3P	75	Reductive pentose phosphate cycle	ribulose-5P => glyceraldehyde-3P	Energy_metabolism
seawater_Magnetic_MAG14	seawater-specific	M00166	Reductive pentose phosphate cycle, ribulose-5P => glyceraldehyde-3P	100	Reductive pentose phosphate cycle	ribulose-5P => glyceraldehyde-3P	Energy_metabolism
seawater_Magnetic_MAG23	seawater-specific	M00166	Reductive pentose phosphate cycle, ribulose-5P => glyceraldehyde-3P	75	Reductive pentose phosphate cycle	ribulose-5P => glyceraldehyde-3P	Energy_metabolism
seawater_Pandora_MAG17	seawater-specific	M00166	Reductive pentose phosphate cycle, ribulose-5P => glyceraldehyde-3P	75	Reductive pentose phosphate cycle	ribulose-5P => glyceraldehyde-3P	Energy_metabolism
seawater_Pandora_MAG4	seawater-specific	M00166	Reductive pentose phosphate cycle, ribulose-5P => glyceraldehyde-3P	75	Reductive pentose phosphate cycle	ribulose-5P => glyceraldehyde-3P	Energy_metabolism
seawater_Pandora_MAG7	seawater-specific	M00166	Reductive pentose phosphate cycle, ribulose-5P => glyceraldehyde-3P	75	Reductive pentose phosphate cycle	ribulose-5P => glyceraldehyde-3P	Energy_metabolism
seawater_Pandora_MAG9	seawater-specific	M00166	Reductive pentose phosphate cycle, ribulose-5P => glyceraldehyde-3P	75	Reductive pentose phosphate cycle	ribulose-5P => glyceraldehyde-3P	Energy_metabolism
seawater_Pelorus_MAG8	seawater-specific	M00166	Reductive pentose phosphate cycle, ribulose-5P => glyceraldehyde-3P	75	Reductive pentose phosphate cycle	ribulose-5P => glyceraldehyde-3P	Energy_metabolism
seawater_Russell_MAG2	seawater-specific	M00166	Reductive pentose phosphate cycle, ribulose-5P => glyceraldehyde-3P	75	Reductive pentose phosphate cycle	ribulose-5P => glyceraldehyde-3P	Energy_metabolism
seawater_Russell_MAG7	seawater-specific	M00166	Reductive pentose phosphate cycle, ribulose-5P => glyceraldehyde-3P	75	Reductive pentose phosphate cycle	ribulose-5P => glyceraldehyde-3P	Energy_metabolism
Fitzroy_MAG2	A.kenti_specific	M00167	Reductive pentose phosphate cycle, glyceraldehyde-3P => ribulose-5P	85.71	Reductive pentose phosphate cycle	glyceraldehyde-3P => ribulose-5P	Energy_metabolism
Fitzroy_MAG5	A.kenti_specific	M00167	Reductive pentose phosphate cycle, glyceraldehyde-3P => ribulose-5P	85.71	Reductive pentose phosphate cycle	glyceraldehyde-3P => ribulose-5P	Energy_metabolism
Fitzroy_MAG7	A.kenti_specific	M00167	Reductive pentose phosphate cycle, glyceraldehyde-3P => ribulose-5P	85.71	Reductive pentose phosphate cycle	glyceraldehyde-3P => ribulose-5P	Energy_metabolism
Fitzroy_MAG10	A.kenti_specific	M00167	Reductive pentose phosphate cycle, glyceraldehyde-3P => ribulose-5P	85.71	Reductive pentose phosphate cycle	glyceraldehyde-3P => ribulose-5P	Energy_metabolism
Fitzroy_MAG12	A.kenti_specific	M00167	Reductive pentose phosphate cycle, glyceraldehyde-3P => ribulose-5P	85.71	Reductive pentose phosphate cycle	glyceraldehyde-3P => ribulose-5P	Energy_metabolism
Fitzroy_MAG13	A.kenti_specific	M00167	Reductive pentose phosphate cycle, glyceraldehyde-3P => ribulose-5P	100	Reductive pentose phosphate cycle	glyceraldehyde-3P => ribulose-5P	Energy_metabolism
Fitzroy_MAG17	A.kenti_specific	M00167	Reductive pentose phosphate cycle, glyceraldehyde-3P => ribulose-5P	85.71	Reductive pentose phosphate cycle	glyceraldehyde-3P => ribulose-5P	Energy_metabolism
Fitzroy_MAG24	A.kenti_specific	M00167	Reductive pentose phosphate cycle, glyceraldehyde-3P => ribulose-5P	85.71	Reductive pentose phosphate cycle	glyceraldehyde-3P => ribulose-5P	Energy_metabolism
Fitzroy_MAG27	seawater-specific	M00167	Reductive pentose phosphate cycle, glyceraldehyde-3P => ribulose-5P	100	Reductive pentose phosphate cycle	glyceraldehyde-3P => ribulose-5P	Energy_metabolism
Russell_MAG1	A.kenti_specific	M00167	Reductive pentose phosphate cycle, glyceraldehyde-3P => ribulose-5P	85.71	Reductive pentose phosphate cycle	glyceraldehyde-3P => ribulose-5P	Energy_metabolism
Russell_MAG10	A.kenti_specific	M00167	Reductive pentose phosphate cycle, glyceraldehyde-3P => ribulose-5P	100	Reductive pentose phosphate cycle	glyceraldehyde-3P => ribulose-5P	Energy_metabolism
Russell_MAG12	A.kenti_specific	M00167	Reductive pentose phosphate cycle, glyceraldehyde-3P => ribulose-5P	85.71	Reductive pentose phosphate cycle	glyceraldehyde-3P => ribulose-5P	Energy_metabolism
Russell_MAG19	A.kenti_specific	M00167	Reductive pentose phosphate cycle, glyceraldehyde-3P => ribulose-5P	85.71	Reductive pentose phosphate cycle	glyceraldehyde-3P => ribulose-5P	Energy_metabolism
Russell_MAG25	A.kenti_specific	M00167	Reductive pentose phosphate cycle, glyceraldehyde-3P => ribulose-5P	100	Reductive pentose phosphate cycle	glyceraldehyde-3P => ribulose-5P	Energy_metabolism
Russell_MAG29	seawater-specific	M00167	Reductive pentose phosphate cycle, glyceraldehyde-3P => ribulose-5P	100	Reductive pentose phosphate cycle	glyceraldehyde-3P => ribulose-5P	Energy_metabolism
Magnetic_MAG1	A.kenti_specific	M00167	Reductive pentose phosphate cycle, glyceraldehyde-3P => ribulose-5P	85.71	Reductive pentose phosphate cycle	glyceraldehyde-3P => ribulose-5P	Energy_metabolism
Magnetic_MAG7	A.kenti_specific	M00167	Reductive pentose phosphate cycle, glyceraldehyde-3P => ribulose-5P	85.71	Reductive pentose phosphate cycle	glyceraldehyde-3P => ribulose-5P	Energy_metabolism
Magnetic_MAG10	A.kenti_specific	M00167	Reductive pentose phosphate cycle, glyceraldehyde-3P => ribulose-5P	85.71	Reductive pentose phosphate cycle	glyceraldehyde-3P => ribulose-5P	Energy_metabolism
Magnetic_MAG15	A.kenti_specific	M00167	Reductive pentose phosphate cycle, glyceraldehyde-3P => ribulose-5P	85.71	Reductive pentose phosphate cycle	glyceraldehyde-3P => ribulose-5P	Energy_metabolism
Magnetic_MAG16	A.kenti_specific	M00167	Reductive pentose phosphate cycle, glyceraldehyde-3P => ribulose-5P	85.71	Reductive pentose phosphate cycle	glyceraldehyde-3P => ribulose-5P	Energy_metabolism
Dunk_MAG12	seawater-specific	M00167	Reductive pentose phosphate cycle, glyceraldehyde-3P => ribulose-5P	100	Reductive pentose phosphate cycle	glyceraldehyde-3P => ribulose-5P	Energy_metabolism
Magnetic_MAG22	A.kenti_specific	M00167	Reductive pentose phosphate cycle, glyceraldehyde-3P => ribulose-5P	85.71	Reductive pentose phosphate cycle	glyceraldehyde-3P => ribulose-5P	Energy_metabolism
Magnetic_MAG23	seawater-specific	M00167	Reductive pentose phosphate cycle, glyceraldehyde-3P => ribulose-5P	100	Reductive pentose phosphate cycle	glyceraldehyde-3P => ribulose-5P	Energy_metabolism
Russell_MAG38	A.kenti_specific	M00167	Reductive pentose phosphate cycle, glyceraldehyde-3P => ribulose-5P	85.71	Reductive pentose phosphate cycle	glyceraldehyde-3P => ribulose-5P	Energy_metabolism
Russell_MAG40	A.kenti_specific	M00167	Reductive pentose phosphate cycle, glyceraldehyde-3P => ribulose-5P	85.71	Reductive pentose phosphate cycle	glyceraldehyde-3P => ribulose-5P	Energy_metabolism
Russell_MAG41	A.kenti_specific	M00167	Reductive pentose phosphate cycle, glyceraldehyde-3P => ribulose-5P	85.71	Reductive pentose phosphate cycle	glyceraldehyde-3P => ribulose-5P	Energy_metabolism
Russell_MAG43	A.kenti_specific	M00167	Reductive pentose phosphate cycle, glyceraldehyde-3P => ribulose-5P	85.71	Reductive pentose phosphate cycle	glyceraldehyde-3P => ribulose-5P	Energy_metabolism
Russell_MAG46	seawater-specific	M00167	Reductive pentose phosphate cycle, glyceraldehyde-3P => ribulose-5P	100	Reductive pentose phosphate cycle	glyceraldehyde-3P => ribulose-5P	Energy_metabolism
Pandora_MAG11	A.kenti_specific	M00167	Reductive pentose phosphate cycle, glyceraldehyde-3P => ribulose-5P	85.71	Reductive pentose phosphate cycle	glyceraldehyde-3P => ribulose-5P	Energy_metabolism
Pandora_MAG13	seawater-specific	M00167	Reductive pentose phosphate cycle, glyceraldehyde-3P => ribulose-5P	100	Reductive pentose phosphate cycle	glyceraldehyde-3P => ribulose-5P	Energy_metabolism
Pandora_MAG16	A.kenti_specific	M00167	Reductive pentose phosphate cycle, glyceraldehyde-3P => ribulose-5P	100	Reductive pentose phosphate cycle	glyceraldehyde-3P => ribulose-5P	Energy_metabolism
Pandora_MAG17	A.kenti_specific	M00167	Reductive pentose phosphate cycle, glyceraldehyde-3P => ribulose-5P	100	Reductive pentose phosphate cycle	glyceraldehyde-3P => ribulose-5P	Energy_metabolism
Pandora_MAG20	A.kenti_specific	M00167	Reductive pentose phosphate cycle, glyceraldehyde-3P => ribulose-5P	85.71	Reductive pentose phosphate cycle	glyceraldehyde-3P => ribulose-5P	Energy_metabolism
Pandora_MAG22	A.kenti_specific	M00167	Reductive pentose phosphate cycle, glyceraldehyde-3P => ribulose-5P	85.71	Reductive pentose phosphate cycle	glyceraldehyde-3P => ribulose-5P	Energy_metabolism
Pandora_MAG23	A.kenti_specific	M00167	Reductive pentose phosphate cycle, glyceraldehyde-3P => ribulose-5P	85.71	Reductive pentose phosphate cycle	glyceraldehyde-3P => ribulose-5P	Energy_metabolism
Pandora_MAG31	A.kenti_specific	M00167	Reductive pentose phosphate cycle, glyceraldehyde-3P => ribulose-5P	100	Reductive pentose phosphate cycle	glyceraldehyde-3P => ribulose-5P	Energy_metabolism
Pelorus_MAG2	A.kenti_specific	M00167	Reductive pentose phosphate cycle, glyceraldehyde-3P => ribulose-5P	100	Reductive pentose phosphate cycle	glyceraldehyde-3P => ribulose-5P	Energy_metabolism
Pelorus_MAG14	seawater-specific	M00167	Reductive pentose phosphate cycle, glyceraldehyde-3P => ribulose-5P	85.71	Reductive pentose phosphate cycle	glyceraldehyde-3P => ribulose-5P	Energy_metabolism
Pelorus_MAG20	A.kenti_specific	M00167	Reductive pentose phosphate cycle, glyceraldehyde-3P => ribulose-5P	100	Reductive pentose phosphate cycle	glyceraldehyde-3P => ribulose-5P	Energy_metabolism
seawater_Dunk_MAG1	seawater-specific	M00167	Reductive pentose phosphate cycle, glyceraldehyde-3P => ribulose-5P	100	Reductive pentose phosphate cycle	glyceraldehyde-3P => ribulose-5P	Energy_metabolism
seawater_Dunk_MAG18	seawater-specific	M00167	Reductive pentose phosphate cycle, glyceraldehyde-3P => ribulose-5P	85.71	Reductive pentose phosphate cycle	glyceraldehyde-3P => ribulose-5P	Energy_metabolism
seawater_Dunk_MAG25	seawater-specific	M00167	Reductive pentose phosphate cycle, glyceraldehyde-3P => ribulose-5P	85.71	Reductive pentose phosphate cycle	glyceraldehyde-3P => ribulose-5P	Energy_metabolism
seawater_Dunk_MAG3	seawater-specific	M00167	Reductive pentose phosphate cycle, glyceraldehyde-3P => ribulose-5P	85.71	Reductive pentose phosphate cycle	glyceraldehyde-3P => ribulose-5P	Energy_metabolism
seawater_Dunk_MAG5	seawater-specific	M00167	Reductive pentose phosphate cycle, glyceraldehyde-3P => ribulose-5P	85.71	Reductive pentose phosphate cycle	glyceraldehyde-3P => ribulose-5P	Energy_metabolism
seawater_Dunk_MAG9	seawater-specific	M00167	Reductive pentose phosphate cycle, glyceraldehyde-3P => ribulose-5P	85.71	Reductive pentose phosphate cycle	glyceraldehyde-3P => ribulose-5P	Energy_metabolism
seawater_Fitzroy_MAG1	seawater-specific	M00167	Reductive pentose phosphate cycle, glyceraldehyde-3P => ribulose-5P	85.71	Reductive pentose phosphate cycle	glyceraldehyde-3P => ribulose-5P	Energy_metabolism
seawater_Fitzroy_MAG2	seawater-specific	M00167	Reductive pentose phosphate cycle, glyceraldehyde-3P => ribulose-5P	100	Reductive pentose phosphate cycle	glyceraldehyde-3P => ribulose-5P	Energy_metabolism
seawater_Fitzroy_MAG3	seawater-specific	M00167	Reductive pentose phosphate cycle, glyceraldehyde-3P => ribulose-5P	85.71	Reductive pentose phosphate cycle	glyceraldehyde-3P => ribulose-5P	Energy_metabolism
seawater_Fitzroy_MAG31	seawater-specific	M00167	Reductive pentose phosphate cycle, glyceraldehyde-3P => ribulose-5P	100	Reductive pentose phosphate cycle	glyceraldehyde-3P => ribulose-5P	Energy_metabolism
seawater_Fitzroy_MAG35	seawater-specific	M00167	Reductive pentose phosphate cycle, glyceraldehyde-3P => ribulose-5P	85.71	Reductive pentose phosphate cycle	glyceraldehyde-3P => ribulose-5P	Energy_metabolism
seawater_Fitzroy_MAG4	seawater-specific	M00167	Reductive pentose phosphate cycle, glyceraldehyde-3P => ribulose-5P	85.71	Reductive pentose phosphate cycle	glyceraldehyde-3P => ribulose-5P	Energy_metabolism
seawater_Fitzroy_MAG5	seawater-specific	M00167	Reductive pentose phosphate cycle, glyceraldehyde-3P => ribulose-5P	85.71	Reductive pentose phosphate cycle	glyceraldehyde-3P => ribulose-5P	Energy_metabolism
seawater_Fitzroy_MAG6	seawater-specific	M00167	Reductive pentose phosphate cycle, glyceraldehyde-3P => ribulose-5P	100	Reductive pentose phosphate cycle	glyceraldehyde-3P => ribulose-5P	Energy_metabolism
seawater_Magnetic_MAG1	seawater-specific	M00167	Reductive pentose phosphate cycle, glyceraldehyde-3P => ribulose-5P	100	Reductive pentose phosphate cycle	glyceraldehyde-3P => ribulose-5P	Energy_metabolism
seawater_Magnetic_MAG12	seawater-specific	M00167	Reductive pentose phosphate cycle, glyceraldehyde-3P => ribulose-5P	85.71	Reductive pentose phosphate cycle	glyceraldehyde-3P => ribulose-5P	Energy_metabolism
seawater_Magnetic_MAG15	seawater-specific	M00167	Reductive pentose phosphate cycle, glyceraldehyde-3P => ribulose-5P	85.71	Reductive pentose phosphate cycle	glyceraldehyde-3P => ribulose-5P	Energy_metabolism
seawater_Magnetic_MAG16	seawater-specific	M00167	Reductive pentose phosphate cycle, glyceraldehyde-3P => ribulose-5P	85.71	Reductive pentose phosphate cycle	glyceraldehyde-3P => ribulose-5P	Energy_metabolism
seawater_Magnetic_MAG2	seawater-specific	M00167	Reductive pentose phosphate cycle, glyceraldehyde-3P => ribulose-5P	85.71	Reductive pentose phosphate cycle	glyceraldehyde-3P => ribulose-5P	Energy_metabolism
seawater_Magnetic_MAG21	seawater-specific	M00167	Reductive pentose phosphate cycle, glyceraldehyde-3P => ribulose-5P	85.71	Reductive pentose phosphate cycle	glyceraldehyde-3P => ribulose-5P	Energy_metabolism
seawater_Magnetic_MAG23	seawater-specific	M00167	Reductive pentose phosphate cycle, glyceraldehyde-3P => ribulose-5P	85.71	Reductive pentose phosphate cycle	glyceraldehyde-3P => ribulose-5P	Energy_metabolism
seawater_Magnetic_MAG31	seawater-specific	M00167	Reductive pentose phosphate cycle, glyceraldehyde-3P => ribulose-5P	85.71	Reductive pentose phosphate cycle	glyceraldehyde-3P => ribulose-5P	Energy_metabolism
[truncated: 4,007 more rows]

## Sheet: fig.6a
Legend: Source data for Figure 6a, constrained ordination using the Island Site Origin as a factor.
[truncated: 29 more rows]

[truncated: 3 more sheets: fig.6b, fig.6c-d, Sup.fig.1.]
